# Supplementary material for: Fast, accurate antibody structure prediction from deep learning on massive set of natural antibodies
Source: Nat Commun. 2023 Apr 25;14:2389. doi: 10.1038/s41467-023-38063-x (PMC10129313; doi:10.1038/s41467-023-38063-x)
Supplement: Supplementary file 4 — Source Data [file 41467_2023_38063_MOESM4_ESM.xlsx]

## Sheet: Table of Contents
Source Data Table of Contents
Source Data Sheet Used in figures and tables
RepertoireBuilder paired	Figure 2a, Figure S6, Figure S7, Table 1
DeepAb paired	Figure 2a, Figure 4e, Figure S6, Figure S7, Figure S9, Figure S10, Figure S13, Table 1
Ablooper paired	Figure 2a, Figure 4e, Figure S6, Figure S7, Figure S9, Figure S10, Figure S13, Table 1
AlphaFold-Multimer paired	Figure 2a, Figure 2b, Figure 4e, Figure S6, Figure S7, Figure S9, Figure S10, Figure S13, Table 1
IgFold paired	Figure 2a, Figure 2b, Figure 3a, Figure 4a, Figure 4b, Figure 4e, Figure S3, Figure S6, Figure S7, Figure S9, Figure S10, Figure S11, Figure S13, Table 1
RepertoireBuilder nano	Figure 2e, Figure S8, Table 2
DeepAb nano	Figure 2e, Figure 4f, Figure S8, Figure S13, Table 2
NanoNet nano	Figure 2e, Figure 4f, Figure S8, Figure S13, Table 2
AlphaFold2 nano	Figure 2e, Figure 4f, Figure S8, Figure S13, Table 2
IgFold nano	Used in: Figure 2e, Figure 3b, Figure 4c, Figure 4d, Figure 4f, Figure S8, Figure S12, Figure S13, Table 2
IgFold (Fv-H3) paired	Figure 4a, Figure 4b
IgFold (Fv) paired	Figure 4a
IgFold (Fv-CDR3) nano	Figure 4c, Figure 4d
IgFold (Fv) nano	Figure 4c
IgFold pRMSD paired	Figure 3a, Figure S11
IgFold pRMSD nano	Figure 3b, Figure S12

## Sheet: RepertoireBuilder paired
PDB	OCD	H Fr	CDRH1	CDRH2	CDRH3	L Fr	CDRL1	CDRL2	CDRL3	Runtime
6xlz	7.12603	0.886721	1.85617	1.47141	9.28216	0.363843	1.90126	0.687055	1.434
6xm2	5.72739	0.46479	0.661331	0.958262	4.92591	0.28687	1.3568	0.396876	2.26023
6xp6	7.38061	0.404457	4.95029	1.19602	2.0496	0.533433	0.583395	0.706336	0.635838
6xsn	3.71478	0.469852	1.54438	2.27414	2.5942	0.519139	0.487304	0.808765	0.404765
6xsw	6.19093	0.407035	0.681222	0.919429	1.41316	0.37762	0.434016	0.520125	1.05587
7a0x	9.12675	1.05624	0.946329	1.14206	2.13056	1.02076	1.16191	1.29707	2.53258
7a3u	2.0396	1.03403	0.99683	1.00653	5.40399	0.316198	0.689617	0.537857	1.25386
7ahu	2.94102	0.316702	0.504062	0.649188	2.84807	0.516475	4.48031	2.34662	2.94623
7amq	2.11297	1.0014	0.454599	1.16405	4.60463	0.363439	1.24826	0.326774	0.494291
7ams	2.49158	1.00556	0.414248	1.13877	4.55916	0.352503	1.33599	0.385404	0.643902
7arn	11.1974	0.454087	0.419395	0.602696	2.6086	0.542097	0.564247	0.392994	0.998175
7b0b	2.51336	1.09995	0.813096	0.961328	8.89442	0.424874	0.636423	0.341782	0.754858
7bbg	2.09396	0.33859	0.768976	0.696277	5.06171	0.479707	0.547199	0.472575	0.865024
7bbj	11.2629	0.671042	0.851099	0.939952	1.3134	0.519519	0.424949	0.47909	0.572673
7bg1	3.32358	0.672389	0.647877	0.845544	1.7033	0.439306	0.52862	0.279228	0.54844
7bh8	5.15496	0.527864	0.956216	0.734806	4.82464	0.53824	0.555843	0.404275	0.408868
7bnv	3.4534	0.330982	0.376938	0.693114	8.22609	0.571493	1.86333	0.35628	2.37123
7cj2	6.06848	0.53917	0.532814	0.551416	3.18973	0.422438	0.66537	0.259236	0.912118
7daa	4.78434	0.391701	0.621057	0.853733	1.55091	0.591016	0.430116	0.497187	2.5576
7dk2	11.4649	1.17652	0.812003	1.30598	11.2464	0.469022	0.633175	0.455523	0.504684
7doh	3.85674	0.772578	0.788716	0.808576	2.41479	0.500882	0.570747	0.654978	0.684341
7e3o	6.61213	0.694508	0.976375	1.37316	4.28347	0.565339	0.458028	0.237246	1.48067
7e5o	2.83509	0.564656	1.40058	1.24845	2.88049	0.662707	0.662407	0.385414	1.91679
7e6p	6.66595	0.671329	1.01024	1.0836	3.23608	0.571296	1.48652	0.359717	0.936383
7e72	6.44047	0.406238	0.742315	0.502703	0.852361	0.400172	0.564252	0.394278	0.592208
7e9b	4.1819	0.508758	0.445037	1.04133	0.8466	0.470628	0.4756	0.60061	0.503392
7eyc	9.45782	0.491908	0.961686	0.923106	1.39015	0.481269	0.973347	0.50831	0.869616
7f6z	2.59445	0.615789	0.92175	0.526391	3.1813	0.515073	0.370547	0.29539	2.17102
7f7e	6.98056	0.526058	0.699484	0.716368	7.32077	1.07006	1.3527	0.439766	2.82806
7fcp	4.27634	1.01372	0.695381	1.03088	6.06576	0.273071	0.505013	0.258065	1.08469
7fgj	5.32846	0.837149	0.990739	0.697985	2.1435	0.398846	0.556808	0.337502	2.24832
7fjs	5.13176	1.00745	0.370476	0.65443	2.02221	0.463384	1.02401	0.520776	1.14372
7jkm	4.56219	0.349577	0.573209	0.32471	4.53656	0.455512	0.734879	0.205483	2.57223
7k7r	9.87081	0.496882	0.706231	0.952088	5.11232	0.506396	1.02662	0.574197	0.884712
7kba	2.03342	0.749558	0.574862	2.10322	6.01384	0.510312	0.55496	0.605579	0.562728
7keo	1.73041	0.42126	0.319198	0.910006	10.9844	0.513558	0.734896	0.43488	1.39667
7kf0	3.85766	0.325699	0.289037	0.320557	2.98355	0.341442	4.14101	0.325149	1.03431
7kf1	3.26277	0.44384	0.403455	0.658288	3.44101	0.278324	4.09774	0.461597	1.60445
7kkh	6.76855	0.519733	0.520775	0.96651	1.22872	0.587371	0.933508	0.535254	0.629099
7kkz	5.30812	1.03136	0.541138	0.672714	5.21539	0.460481	0.582397	0.681311	1.02475
7kn4	1.96177	0.597826	3.6983	1.65272	2.63704	0.474493	0.62394	0.419665	1.14913
7kpj	5.15953	0.234781	0.379849	0.598832	3.14695	0.484545	0.945477	0.350796	0.873829
7kql	5.14061	0.440255	1.39952	1.58872	4.15237	0.54721	1.57559	0.320446	0.864129
7kyo	5.33518	0.583925	1.93431	1.04739	5.04179	0.500016	1.24602	0.954726	0.999719
7l77	21.0304	1.05712	1.3328	1.19891	4.58636	0.390336	0.74526	0.480126	0.713603
7l79	5.49665	0.695284	0.579578	0.875885	2.20003	0.605602	0.564764	0.448256	0.754938
7l7e	4.32244	0.498545	0.878742	0.787512	7.54516	0.458484	0.494091	0.322481	1.4624
7l7r	12.2827	0.426408	0.410558	1.07062	4.94837	0.481681	0.558035	0.287034	0.586333
7lf7	2.98552	0.634418	0.71098	0.541283	4.01963	0.804553	0.575784	0.580046	0.967582
7lfa	4.84811	0.67067	0.816993	1.12231	1.61167	0.370979	0.714379	0.715613	0.601337
7lfb	7.08696	0.634469	0.819785	0.853208	2.84139	0.600678	0.519344	0.47159	1.44954
7lr3	12.63	0.631475	0.632111	0.564175	2.18915	0.393326	0.353698	1.26156	0.432237
7lr4	0.901773	0.769427	2.0865	0.879434	3.58991	0.403771	0.457181	2.72718	0.593029
7lyw	1.67692	0.765951	0.83425	1.05069	4.01187	0.496766	0.758613	0.410086	0.650712
7m2i	4.63962	0.294975	0.444876	0.498947	0.349587	0.407214	0.284258	0.303385	0.607665
7mdj	4.75226	0.601399	2.65254	1.85821	1.74902	0.507235	0.683185	0.40698	0.659103
7mdp	2.89144	0.34468	0.509591	0.650247	4.3161	0.569836	0.592979	0.954101	1.53516
7mf7	5.42647	0.269541	0.330203	0.444878	2.42357	0.345987	0.248793	0.361102	0.310488
7mlh	5.94184	0.618746	2.30457	1.35476	7.35256	0.4914	0.589895	0.364443	0.454312
7mrz	2.17619	0.586154	2.15218	0.915135	2.35307	0.512851	1.24616	0.997084	2.15378
7msq	1.51841	0.412475	1.33152	0.813447	5.93809	0.430338	0.552684	0.689486	0.7383
7mu4	6.38003	0.344701	1.26864	0.554726	4.07792	0.554194	1.58822	0.915264	1.37974
7mx8	6.50809	0.604032	2.75573	1.00696	9.19007	0.477065	0.509863	0.590397	2.76728
7mzf	8.5097	0.605382	0.669128	0.403771	2.12411	0.62376	0.636984	0.278164	1.61201
7mzg	2.15448	0.507457	0.940435	0.484963	3.21221	0.482668	0.635037	0.278887	2.45145
7mzh	4.92881	1.06244	0.492585	0.660716	1.63533	0.553498	0.456465	0.684784	0.78064
7mzj	5.42142	0.711672	0.617941	0.705512	1.80898	0.443018	1.16751	0.360204	1.34857
7mzk	4.97214	0.877514	0.416816	0.592277	3.67449	0.470854	0.506105	1.02631	0.970228
7n04	2.95219	0.621265	0.800701	1.32597	0.590954	0.359916	0.739355	0.367188	0.239593
7n08	0.648153	0.423029	0.505449	0.620367	2.87844	0.409661	0.415983	0.398541	0.376973
7n0u	4.28185	0.384922	2.13796	0.580574	1.14794	0.596554	0.709382	1.02054	0.644057
7n0x	4.17571	0.701627	0.606228	1.15281	2.49205	0.802928	0.687794	0.399955	4.95031
7n3c	2.73076	0.465922	0.683862	0.678386	6.78735	0.490401	0.588126	0.696861	0.631968
7n3d	3.71648	0.450533	0.5973	0.974068	2.80273	0.438694	0.414198	0.199802	0.792457
7n3e	10.7968	0.397002	0.710543	0.570192	2.66217	0.308307	0.984635	0.284242	2.1138
7n3f	22.7823	0.291955	0.523201	0.603467	1.70887	0.462753	0.830741	0.615455	3.86167
7n3g	3.64278	0.653579	0.712775	0.539324	3.44638	0.474698	1.5183	0.268587	1.26458
7n3h	4.00457	0.630337	0.669024	0.782469	3.25641	0.746066	1.10528	0.492963	1.15064
7n4i	1.37685	0.292626	0.47532	0.695953	3.62334	0.515552	0.449252	0.311559	0.741067
7n4j	5.89063	0.466685	0.92245	1.13178	11.5176	0.427312	1.43798	0.279848	1.77781
7n6p	7.69615	0.996654	1.70677	2.1488	8.9775	0.460942	0.615196	0.775549	0.646612
7n8q	8.31628	0.939996	0.809154	0.877721	4.8273	0.803073	0.859679	0.738683	1.52555
7nab	3.93757	0.319949	0.626299	0.5144	2.50838	0.469356	0.4183	0.287921	0.688507
7nc0	3.95739	0.617909	0.824467	0.691085	2.0549	0.423948	0.499794	0.370165	0.690839
7np1	6.87215	0.611122	0.480336	0.579226	6.60437	0.492981	0.357748	0.378002	1.83678
7o2z	3.55332	0.857274	1.90618	0.957909	2.78683	0.45832	0.828107	0.433232	0.303406
7o30	2.59656	0.46783	0.968962	1.23538	3.06627	0.444798	1.2652	0.582187	0.814058
7o33	3.06236	0.735221	0.903212	0.991139	1.38401	0.708965	1.18707	0.556055	1.0751
7o4y	3.97488	0.625626	0.881547	1.43131	2.36138	0.476652	0.707853	0.327865	0.910695
7oo2	3.76921	0.429534	0.302433	1.14347	1.30083	0.479226	0.681027	1.79098	1.18478
7or9	5.34808	0.370999	0.830662	0.614754	3.51246	0.519597	0.642792	0.344276	1.40497
7ora	3.5835	1.01517	0.902319	0.778089	7.45323	0.45245	0.587079	0.545655	0.82264
7ow1	5.75055	0.662215	0.867421	1.03028	1.11515	0.430052	0.533838	2.83518	0.680178
7phu	2.11684	0.440828	0.563597	0.569006	6.55881	0.389936	0.40451	0.264584	0.906122
7phw	7.20126	0.532034	0.488631	1.00898	7.78653	0.819417	1.15671	0.646805	4.56586
7pi7	8.03182	0.395313	0.481103	1.39342	1.85995	0.357836	0.538543	0.272681	2.06383
7pqy	1.76573	0.650943	0.71216	0.537519	5.42991	0.325608	0.42936	0.429009	1.19226
7pr0	2.23226	0.428504	0.936917	0.605055	11.7818	0.735911	2.06077	0.716262	1.83766
7ps0	5.39841	0.560779	0.767657	0.795569	6.05839	0.474184	4.87741	0.405029	2.51536
7ps1	5.2884	0.566211	0.665107	0.339706	2.73623	0.48313	1.05482	0.392983	1.75608
7ps3	5.59031	0.911687	0.738784	0.579495	6.75734	0.732361	0.373396	0.450608	0.606262
7ps4	2.6751	0.313994	0.386078	0.651358	6.74015	0.500351	0.60859	0.420218	0.979292
7ps6	2.35376	0.395442	1.363	1.12132	6.65888	0.438888	0.629895	0.685867	0.872917
7q0g	2.91924	0.764337	0.949002	0.595611	5.3158	0.302177	0.240195	0.441286	1.1646
7q0i	5.61469	0.654409	0.957007	0.508914	4.49635	0.586446	1.24075	0.852178	2.86713
7q4q	5.25392	0.543154	0.435288	0.520478	1.22586	0.500687	0.880525	0.61289	0.791691
7qez	3.27419	0.57886	1.09841	0.564285	9.00505	0.699787	0.63105	1.3078	1.05447
7qf0	1.53793	0.567908	0.708633	0.265766	2.73291	0.532147	0.578403	0.295063	3.61284
7qf1	5.63526	0.405139	2.71887	0.661645	4.2406	0.554629	0.335317	0.734047	1.27548
7qnx	6.22102	0.628763	0.744349	1.10891	2.85604	0.5287	0.84771	0.271276	1.86155
7qny	3.41136	0.557703	0.856346	0.351528	2.06735	0.531695	1.14865	0.600128	1.30343
7qu1	1.65649	0.665065	0.594684	0.55711	3.49969	0.493451	0.385494	0.405558	0.406426
7qu2	2.65768	0.417367	0.607861	1.77045	2.83857	0.689526	0.724726	1.15073	0.694689
7rah	4.68509	0.809365	1.02651	0.555461	2.55677	0.385918	0.46066	0.909541	0.424584
7rco	7.95544	0.487927	0.394526	1.12814	2.38258	0.555602	0.512525	0.641388	3.84237
7rd3	5.38729	0.678151	0.805378	1.26285	6.93237	0.43932	0.768948	1.04909	0.520383
7rda	2.73059	0.445084	0.657458	0.783502	7.24047	0.400272	1.14684	0.418713	0.403771
7rdk	3.68327	0.37993	1.49541	1.02179	3.18851	0.377448	1.49824	0.656709	2.29845
7re7	4.73268	0.519356	3.05699	0.392708	1.14863	0.289881	0.552708	1.16224	2.40372
7rew	7.61008	0.556418	0.448579	0.79613	5.54917	0.568805	0.650798	0.349384	0.44888
7rks	8.47715	0.596043	0.694301	0.845844	7.52671	0.39725	0.841877	1.03465	0.689529
7rlx	3.13788	0.662152	0.360186	0.620513	3.75889	0.452716	1.17132	0.955953	1.23807
7rm3	4.17269	0.296499	0.533984	0.486562	1.68999	0.525361	0.505286	0.726378	0.848766
7rnj	2.71628	0.994839	2.59151	1.38174	1.81282	0.597786	0.72654	0.430634	2.23319
7rpt	2.0882	0.510518	0.438299	0.518389	0.925304	0.511474	0.572351	0.279615	0.669803
7rqp	3.26054	0.767986	2.61225	1.58133	6.33547	0.503511	0.707987	0.494042	1.51919
7rqq	2.04808	0.663285	1.63988	1.06602	6.85889	0.563228	0.798546	0.358886	2.08055
7rqr	5.07145	0.748008	1.39049	1.03409	6.88818	0.547291	0.897147	0.347059	1.72244
7rt9	3.29936	0.479007	0.823111	0.891846	1.3683	0.397202	0.719332	0.335387	0.503293
7rta	8.36948	0.342227	0.555293	1.46812	1.22072	0.401371	0.527463	0.2646	0.633792
7rxi	10.7215	0.484133	0.517076	0.606143	3.85554	0.498656	0.201419	0.554858	2.38617
7rxj	1.80498	0.426668	0.707093	0.587015	5.34119	0.546186	0.582014	0.614923	1.39076
7rxl	2.21265	0.438942	0.544457	0.442302	2.74553	0.366392	0.684808	0.937723	0.66383
7ryu	11.0389	0.973043	3.21965	1.30509	5.65243	0.541013	0.851082	1.184	0.601459
7ryv	3.25962	0.456684	1.57489	1.28062	2.65275	0.586241	2.57401	0.432027	2.63029
7s0b	8.10879	0.588931	0.347087	0.514679	3.13316	0.36309	0.612667	0.771527	0.406028
7s0x	5.51697	0.394714	0.494695	0.898915	3.02486	0.386119	0.911217	0.541005	3.76657
7s11	7.70541	0.845183	1.41284	0.690033	5.17129	0.523765	0.53825	0.599621	0.97891
7s13	4.742	0.920899	0.624795	0.688259	1.82242	0.554387	0.531038	0.834655	1.03309
7s3m	3.03136	0.475224	0.984912	0.475195	4.25621	0.453729	0.981535	0.473033	1.2817
7s4g	6.51011	0.983567	0.522639	0.978595	1.96001	0.363978	0.461718	0.468876	0.767817
7s5q	4.08171	0.504983	0.792074	0.806038	7.33752	0.578138	0.587333	0.394239	0.912397
7s5r	3.78508	1.01981	0.893202	0.708793	7.12781	0.489749	0.556378	0.326649	0.934521
7s8g	6.61606	0.509024	0.592715	0.868325	1.11109	0.598367	0.867435	0.518318	1.20302
7s8h	10.7063	0.561577	0.753856	0.781947	4.17313	0.586774	0.887554	0.556116	3.01786
7sbu	3.70557	0.661161	2.77185	1.13624	4.59055	0.333608	0.441131	0.651811	1.04836
7seg	7.40592	0.949823	0.519565	0.744215	4.28456	0.768164	0.757677	0.891831	0.499063
7sem	1.93347	0.38161	0.384492	0.742049	4.57527	0.419642	0.429164	0.842957	2.77979
7shu	8.5353	0.729254	1.31706	1.59647	3.11772	0.594593	0.659834	0.494128	0.391576
7shy	7.87482	0.745879	1.46342	0.894636	2.38807	0.525579	0.575018	0.404978	0.150139
7shz	11.1568	0.793883	1.40664	0.962998	2.58365	0.477673	0.864337	0.363228	0.496631
7si0	10.6947	0.699198	1.18707	1.68378	2.56575	0.42881	0.74986	0.253509	0.456624
7sjs	8.37327	0.486338	0.343672	0.779101	3.67748	0.445569	0.52365	0.445619	1.5911
7skz	2.34344	0.945492	0.468247	0.993095	2.13963	0.468124	0.461631	0.558483	0.67379
7sn1	3.49862	0.548046	0.44386	0.431794	5.74689	0.621431	0.62492	0.626948	2.83114
7so5	7.38568	0.472952	2.11939	0.757226	3.82106	0.487079	1.00771	0.671836	0.571071
7st8	4.80311	0.943246	1.02882	0.830117	2.49537	0.565438	0.745436	0.43073	0.867867
7stz	3.19967	0.3698	0.684864	0.446062	2.96113	0.378032	1.06276	0.623274	0.30358
7su0	1.20418	0.328578	0.496043	0.936635	2.22356	0.372253	0.65285	0.326614	0.970029
7syy	4.27743	0.453877	1.22738	0.792748	4.49596	0.460373	0.66964	0.274491	0.372103
7t0k	0.853527	0.222305	0.205853	0.245594	3.98282	0.525817	1.83227	0.859328	0.34597
7t7b	5.06596	0.369826	0.579902	1.0779	4.71639	0.363349	0.353014	0.388437	0.750079
7tcq	4.40799	0.766946	0.626172	1.07958	1.41498	0.315812	0.317593	0.28108	1.09221
7te4	4.75343	0.515247	0.426046	0.578984	0.921679	0.342693	0.293387	0.340433	0.610153
7tp3	7.11444	0.527929	0.852664	0.543734	8.30063	0.450675	0.433102	0.262139	1.05002
7tp4	2.32696	0.514455	0.565936	0.501905	4.47102	0.287184	0.661854	0.405144	2.53206
7tqa	3.91614	0.772374	0.740649	0.664953	3.84197	0.280378	0.659463	0.29861	1.23915
7ttm	2.38759	0.435293	0.902566	0.938876	5.27374	0.481308	0.905717	0.384527	1.86508
7tus	4.59926	0.371431	0.542201	0.763964	4.1903	0.359098	2.28745	0.450445	0.601463
7u09	5.49445	0.950258	1.66613	1.30804	5.27231	0.725446	0.916633	0.904803	2.84219
7u0a	4.16699	0.777524	1.06159	1.2836	6.05993	0.510041	0.715271	0.303922	0.669199
7u0b	5.69994	0.962568	3.52397	3.28647	5.35022	0.531213	0.700079	0.576668	1.11142
7u0e	6.97653	0.526537	3.13275	1.03643	11.2006	0.465754	0.487548	1.13358	2.42778
7u2d	1.53386	0.437192	0.288411	2.18816	6.60752	0.428951	0.657181	0.798744	2.29455
7u2e	2.79757	0.733916	0.936079	2.08063	6.20589	0.403851	0.653718	0.458813	2.31014
7uem	3.15207	0.362877	0.31202	0.622905	3.25378	0.439032	0.617909	0.824411	0.833628
7uen	9.67533	0.333085	1.30328	0.639956	4.98098	0.497836	0.874304	0.300123	0.672217
7urq	3.85108	0.573875	0.697443	0.432684	3.13541	0.549222	0.556627	0.329937	2.70929
7v5n	2.24558	0.273915	0.861557	0.591331	2.73034	0.254211	0.49342	0.298799	0.377659
7vsw	2.65753	0.393778	1.6248	0.952739	1.51154	0.470863	0.557583	0.79463	0.56456
7vux	7.92641	0.542575	0.668806	1.02252	1.99035	0.578294	0.471661	0.598034	0.385699
7vyr	0.531953	0.351415	1.5199	1.24189	2.2688	0.422476	0.289469	0.574076	0.45654
7vyt	8.70748	0.855912	3.05884	1.54003	2.7049	0.428277	0.342594	0.371273	2.31716
7wkx	8.28968	0.659111	3.82637	0.747002	1.52682	0.59958	0.511402	1.08843	1.13643
7wph	6.80395	0.304299	0.706732	0.752401	4.47203	0.291621	0.565092	0.225885	1.31837
7wpv	2.82699	0.639126	0.915683	1.26485	6.53939	0.401225	1.29863	0.931048	2.00085
7x9e	0.853186	1.12648	0.916541	0.864127	6.54981	0.422507	0.450781	0.831009	1.69175
7z0x	6.51497	0.70051	0.462732	1.06946	7.90395	0.424726	0.577933	0.348059	2.0056
7z0y	3.31152	0.670892	0.654431	1.10492	6.65907	0.473837	0.776554	0.413135	1.2453
7zf6	6.29686	0.474318	1.10553	1.30664	7.84728	0.531725	0.592745	0.423536	0.84562
7zf8	5.76821	0.541516	2.33096	0.496308	2.82315	0.471983	0.400674	0.344618	4.04702
7zwi	2.67846	0.318403	0.681396	0.613809	2.45251	0.407476	0.700121	0.401845	0.613015
8cwv	7.42372	0.578751	0.709564	0.436384	2.90308	0.481857	0.701632	0.329729	2.93841
8d36	1.69486	0.776972	0.938069	0.55013	8.93098	0.517161	0.774174	0.532731	1.64054
8d6z	3.48631	0.481665	0.764974	0.59582	6.12654	0.466866	0.367345	0.691273	1.95216
8dao	4.41117	0.455321	0.719593	0.97418	10.7243	0.621506	0.796504	0.484076	3.88059
8dcc	7.41909	0.277098	1.12731	1.36452	3.52431	0.533113	0.427255	0.578897	3.43081

## Sheet: DeepAb paired
PDB	OCD	H Fr	CDRH1	CDRH2	CDRH3	L Fr	CDRL1	CDRL2	CDRL3	Runtime
6xlz	5.80042	0.752602	2.25912	1.27689	7.88255	0.338903	0.830929	0.616521	1.18568	834.127
6xm2	5.91195	0.333329	0.547577	1.21085	4.48181	0.348453	0.799458	0.280043	3.26256	926.333
6xp6	2.62394	0.4015	4.54177	1.19335	1.45768	0.279403	0.30073	0.238356	0.518106	661.45
6xsn	0.780568	0.398663	0.985574	1.71778	1.78383	0.318446	0.692494	0.820345	0.533688	669.995
6xsw	3.81595	0.319956	0.572468	0.715014	2.19703	0.257254	0.464125	0.311991	1.6263	823.676
7a0x	5.07636	0.472893	0.374412	0.972907	5.03977	1.06422	1.51913	1.09749	2.49973	589.458
7a3u	2.59322	0.340326	0.606567	0.713883	3.8652	0.275303	0.492571	0.46414	0.483683	782.521
7ahu	1.90395	0.316406	0.731647	0.677822	2.31874	0.503425	4.25108	2.17917	2.00309	831.451
7amq	1.13163	0.295539	0.388161	0.573202	3.80252	0.272177	0.881313	0.243491	0.331206	783.161
7ams	1.62717	0.274875	0.308571	0.565025	3.75943	0.274841	1.25187	0.221882	0.450747	850.777
7arn	6.04568	0.568511	0.293995	0.451294	2.20225	0.396149	0.504896	0.399171	0.733273	670.139
7b0b	7.26764	0.420676	0.645331	0.762584	7.04185	0.394916	0.629965	0.398992	0.661439	677.109
7bbg	3.63564	0.339946	2.73501	0.525919	3.79207	0.295113	0.217848	0.317366	0.724192	654.074
7bbj	5.08902	0.597479	0.475383	0.373548	1.47062	0.354697	0.762928	0.431182	0.423135	618.26
7bg1	2.49897	0.806238	0.552785	0.856187	1.4989	0.37356	0.59457	0.289681	0.359463	613.222
7bh8	0.855823	0.849644	0.771201	0.65134	5.12589	0.361519	0.724057	0.407109	0.770873	605.4
7bnv	1.63889	0.246535	0.57284	0.621723	7.02045	0.374672	1.45498	0.258364	2.08518	948.612
7cj2	4.61058	0.328519	0.258414	0.588445	2.75876	0.292847	0.380773	0.355777	0.797542	760.794
7daa	3.77687	0.424231	0.353236	0.5092	0.850533	0.376271	0.309505	0.350015	2.74416	703.123
7dk2	6.8394	1.13005	1.07213	1.16264	9.66083	0.35583	0.405207	0.47945	0.646152	651.873
7doh	4.84577	0.355626	0.433938	0.355215	0.675772	0.37536	0.789437	0.67141	0.589609	690.005
7e3o	3.78221	0.439814	0.71453	0.910206	3.70251	0.513762	0.949306	0.253605	1.35477	823.918
7e5o	4.14144	0.512633	1.22319	1.2625	3.09763	0.495519	0.459367	0.357271	1.10911	577.993
7e6p	7.36541	0.659368	0.605175	0.6845	1.99139	0.421935	1.25959	0.324354	0.754598	657.828
7e72	1.79783	0.409458	0.419361	0.459243	2.00147	0.314932	0.590439	0.500883	0.873834	774.105
7e9b	3.00374	0.2977	0.511307	0.458554	3.28353	0.283152	0.379709	0.356269	0.871816	734.051
7eyc	8.63308	0.432558	0.759539	0.555996	1.1859	0.432799	0.599938	0.51848	0.586283	852.051
7f6z	1.63158	0.350236	0.832718	0.487185	2.20344	0.379774	0.442496	0.461393	2.00596	753.852
7f7e	9.58024	0.632978	0.412859	0.512031	8.89971	0.93027	1.50152	0.409566	3.15	956.664
7fcp	3.46538	0.301007	0.30242	0.499925	5.53466	0.274703	0.462005	0.310202	0.51676	954.715
7fgj	12.0504	0.776835	0.835552	0.74963	1.58856	0.377309	0.648777	0.448269	1.6326	651.294
7fjs	4.60101	0.392349	0.517984	0.568519	2.35023	0.379889	0.933979	0.35274	0.616422	826.901
7jkm	1.70985	0.205247	0.36809	0.455236	5.30114	0.295385	0.372971	0.323789	1.64969	948.744
7k7r	1.91939	0.411882	0.531082	0.629349	2.5239	0.449045	1.01773	0.698257	0.807756	621.091
7kba	2.82922	0.641153	0.383163	1.55173	4.10169	0.378262	0.453521	0.384358	0.808525	875.865
7keo	2.13043	0.337929	0.461321	0.568096	5.85852	0.492563	0.523441	0.425399	1.10071	879.53
7kf0	1.93667	0.263367	0.323436	0.439049	2.56893	0.260971	4.72486	0.356667	0.799351	778.521
7kf1	4.52423	0.327031	0.4168	0.5503	4.74061	0.367231	3.66883	0.472783	1.38436	804.259
7kkh	4.07302	0.680466	0.437879	0.562684	1.35091	0.617858	0.865758	0.504251	0.67056	574.918
7kkz	1.62957	0.987392	0.493498	0.74095	4.72717	0.50877	0.924437	0.434786	0.632284	645.858
7kn4	1.55552	0.409994	3.33246	0.82957	2.84763	0.340577	0.770516	0.331605	0.343106	630.136
7kpj	3.0107	0.225948	0.289143	0.398906	3.43785	0.463879	0.460279	0.543221	0.616579	662.955
7kql	1.6537	0.255424	0.469073	0.870233	2.39807	0.448781	1.50278	0.222329	0.587013	763.921
7kyo	2.50597	0.401597	1.35452	0.504926	4.86518	0.464369	0.988702	0.871511	0.460159	682.349
7l77	3.34055	0.818842	1.03442	0.42224	2.93476	2.55377	1.6473	4.00625	1.74933	708.141
7l79	4.58557	1.10209	0.705453	1.56395	4.03655	0.452968	0.342357	0.44629	0.416775	670.375
7l7e	7.08759	0.389784	0.680662	0.627953	6.49277	0.419221	0.399942	0.293281	2.53771	643.275
7l7r	12.4517	0.292431	0.320062	0.90576	5.28291	0.292779	0.226476	0.36781	0.542118	691.936
7lf7	3.79601	0.252093	0.474946	0.335133	4.19143	0.682857	0.653227	0.423409	0.912914	816.009
7lfa	8.61416	0.423519	0.732901	0.641619	1.69721	0.451884	0.582369	0.502766	0.971943	620.885
7lfb	3.48198	0.68797	0.360837	0.811722	4.44874	0.361019	0.683929	0.427169	1.14646	682.831
7lr3	7.98295	0.519425	0.400489	0.645739	1.86834	0.474112	0.745211	1.22214	0.551527	712.829
7lr4	1.67029	0.48004	1.81585	0.741554	4.65105	0.30633	0.421102	0.290881	0.478701	906.18
7lyw	1.63577	0.331607	0.450446	0.830862	4.31472	0.388086	0.703105	0.266006	1.43477	875.108
7m2i	3.03475	0.37813	2.20224	2.31404	1.28226	0.43149	0.65755	0.530736	0.761972	614.451
7mdj	3.38981	0.531533	2.34152	0.916323	1.60669	0.439474	0.496543	0.517131	0.487629	600.341
7mdp	2.10811	0.436617	0.679836	0.364214	4.97182	0.356112	0.429546	0.390461	0.699338	715.814
7mf7	6.91876	0.307409	0.640389	0.800303	2.44711	0.336556	0.504542	1.37464	1.99656	916.901
7mlh	3.64788	0.761574	1.90358	1.40915	4.69652	0.380666	0.385355	0.288243	0.538888	703.524
7mrz	2.02039	0.554601	2.6033	0.864053	1.30082	0.431178	0.574226	0.458303	1.59511	652.156
7msq	2.63403	0.301885	0.767911	0.843288	6.76918	0.31948	0.285495	0.268282	0.513784	775.335
7mu4	1.75227	0.431663	0.866621	0.679367	2.39332	0.469905	0.485911	0.701797	1.21129	877.038
7mx8	4.90532	0.658674	2.70774	0.804978	7.55888	0.347532	0.29585	0.242958	1.93799	850.54
7mzf	5.74128	0.297964	0.706764	0.416277	1.80894	0.388533	0.391934	0.358772	1.49504	637
7mzg	7.37356	0.281963	0.954693	0.554608	2.31932	0.362744	0.711106	0.373578	2.19377	734.769
7mzh	4.15098	0.329091	0.499931	0.505637	1.19112	0.343084	0.636363	0.581129	0.568489	641.183
7mzj	2.79449	0.475518	0.418919	0.679263	0.985258	0.371752	0.580638	0.38998	1.6693	617.358
7mzk	2.49781	0.332128	0.390221	0.5501	2.38915	0.378955	0.466296	0.364706	0.77184	804.753
7n04	1.29159	1.02862	0.409853	1.09724	2.63305	0.487802	0.850849	0.386907	0.652063	800.729
7n08	3.11545	0.371458	0.546327	0.666624	3.14928	0.312919	0.255835	0.406899	1.01731	653.769
7n0u	4.3992	0.627195	1.62187	0.606231	2.19238	0.494276	0.565689	0.558509	0.524427	823.386
7n0x	1.51319	0.349229	0.305451	0.750828	2.88513	0.779264	0.536667	0.376868	2.48406	682.603
7n3c	4.72368	0.319549	0.449613	0.298658	8.17681	0.337753	0.303382	0.307499	0.531047	955.704
7n3d	2.90348	0.370152	0.937629	0.435446	3.44227	0.343904	0.390176	0.269847	0.641752	793.096
7n3e	1.47899	0.305634	0.949887	0.654349	1.13397	0.321476	0.556416	0.304192	1.83517	708.605
7n3f	13.9162	0.334698	0.2621	0.330296	1.35131	0.357295	0.493643	0.245464	2.54109	699.042
7n3g	2.29009	0.448362	0.902314	0.468249	5.31624	0.379775	1.52227	0.355329	0.86145	823.627
7n3h	6.63109	0.708961	0.590009	0.816679	2.16477	0.659652	0.86145	0.510534	1.46561	728.852
7n4i	2.26814	0.299139	0.378602	0.683403	3.26331	0.291025	0.305082	0.295587	0.377804	802.334
7n4j	1.09938	0.345489	1.03163	1.13675	3.81773	0.271838	0.535099	0.382325	1.416	846.637
7n6p	1.3964	0.85185	2.58962	1.25954	7.79677	0.401064	0.644793	0.374818	0.458582	837.864
7n8q	5.04089	0.550252	0.678216	0.823198	3.19787	0.697241	1.27328	0.432759	1.39121	755.892
7nab	2.29719	0.252091	0.368874	0.447697	4.40047	0.347686	0.392715	0.32898	0.405285	711.964
7nc0	1.71939	0.312239	0.637412	0.465032	1.99862	0.342413	0.47331	0.430525	0.538651	675.871
7np1	2.68745	0.362973	0.897791	0.633584	6.80666	0.440136	0.367922	0.352822	1.53976	694.645
7o2z	1.19791	0.824714	1.25056	0.722424	3.8921	0.2836	0.827963	0.2891	0.67285	822.573
7o30	0.98856	0.420436	0.390886	0.64375	3.12513	0.429959	0.417986	0.555509	0.49623	736.34
7o33	1.56285	0.515991	0.735657	0.73926	1.46048	0.579192	0.713001	0.378397	0.420016	708.591
7o4y	2.35693	0.35398	0.552398	0.624998	2.21164	0.344669	0.448396	0.199188	0.335553	878.71
7oo2	3.93607	0.321648	0.339679	0.52129	0.7357	0.391789	0.329224	0.422367	1.61449	611.689
7or9	2.38738	0.267319	0.284586	0.405052	2.8624	0.30014	0.381481	0.367439	1.68089	718.378
7ora	6.99142	0.357624	0.601576	0.627444	6.65134	0.440126	1.5566	0.393639	0.631919	810.82
7ow1	5.38869	0.552146	0.724973	0.841128	1.07824	0.255006	0.683865	0.349754	0.597668	842.132
7phu	1.38785	0.298916	0.481821	0.548181	3.86076	0.438767	0.376527	0.391118	0.494998	641.77
7phw	5.517	0.491708	0.395969	0.82832	5.35998	0.886781	1.644	1.37417	4.25529	678.817
7pi7	4.25865	0.327746	0.369676	1.37563	0.459603	0.339016	0.569275	0.393403	0.426371	659.964
7pqy	1.02688	0.29222	0.767022	0.497252	4.89254	0.320811	0.342786	0.416941	0.800859	831.061
7pr0	2.36083	0.29716	0.6437	0.33206	7.20833	0.41661	0.56486	0.468157	1.92175	906.401
7ps0	3.1477	0.318123	0.719806	0.517727	2.338	0.35825	4.25401	0.379799	2.48831	749.222
7ps1	2.7197	0.26315	0.866454	0.449729	1.49045	0.415482	0.690987	0.464824	1.75707	636.799
7ps3	2.94282	0.439895	0.320315	0.424433	5.75312	0.354171	0.295862	0.196789	0.679437	914.912
7ps4	2.69556	0.275164	0.240843	0.646528	6.75497	0.376894	0.519061	0.385888	0.553595	700.363
7ps6	2.80242	0.319456	0.862638	1.03678	2.75363	0.257854	0.450056	0.258871	0.530585	885.944
7q0g	2.30222	0.382986	1.00314	0.500203	4.98327	0.308559	0.328263	0.435052	0.91707	679.087
7q0i	2.80363	0.329255	0.526415	0.378224	4.95665	0.599165	0.972076	0.8586	0.93097	795.751
7q4q	2.73831	0.768048	0.372535	0.76961	1.65081	0.276562	0.838107	0.290823	0.598111	684.031
7qez	6.77862	0.511643	0.893112	0.649798	5.59687	0.632306	0.611709	1.25397	0.995233	749.775
7qf0	2.74359	0.264911	0.662579	0.3816	1.67928	0.334133	0.400749	0.308413	2.72539	653.099
7qf1	6.47883	0.342658	2.89787	0.743409	3.07557	0.426669	0.234043	0.781995	0.496163	837.236
7qnx	1.36638	0.2889	0.508584	0.744519	1.86927	0.284885	0.354092	0.359493	1.00126	694.75
7qny	1.59725	0.260357	0.768658	0.354777	1.36555	0.366364	0.936898	0.542705	1.26134	696.694
7qu1	0.858848	0.676843	0.314806	0.728383	2.14964	0.586673	0.689605	0.418908	0.34438	728.938
7qu2	5.14644	0.375773	0.449181	0.627652	3.487	0.741862	0.690624	0.874285	0.436905	773.781
7rah	4.38913	0.701661	0.506675	0.604072	2.73188	0.336621	0.326719	0.523776	0.456454	804.211
7rco	2.40309	0.458106	0.741097	1.1438	4.34862	0.389206	0.851706	0.65346	3.41128	870.733
7rd3	1.87935	0.272567	0.365352	0.671468	2.5253	0.293054	0.935706	0.319054	0.336179	899.191
7rda	3.61551	0.285002	0.31122	0.525909	2.94958	0.37742	1.41414	0.405686	0.362951	874.258
7rdk	1.10426	0.345164	0.488695	0.982668	4.22798	0.349792	1.23951	0.369786	0.962446	888.067
7re7	5.19599	0.642829	3.14512	0.566589	1.15058	0.285155	0.46274	1.25136	2.24495	650.32
7rew	2.30311	0.356907	0.3252	1.4885	3.39539	0.483789	0.8669	0.407532	1.32772	697.902
7rks	5.96267	0.291292	0.369574	0.253159	7.21619	0.454322	1.3628	1.08566	0.785115	690.594
7rlx	2.75306	0.542735	0.367961	0.388095	2.63534	0.32983	0.492144	0.815734	0.387805	770.563
7rm3	2.36306	0.378458	0.392148	0.483924	1.58037	0.512928	0.528704	0.684497	0.589687	753.054
7rnj	1.85997	0.464983	2.4652	1.37224	1.09283	0.425717	1.66972	0.279865	3.08999	655.068
7rpt	1.96078	0.304932	0.507936	0.431489	3.6629	0.402109	0.57197	0.209023	0.261153	596.605
7rqp	4.88162	0.53966	2.8525	1.47274	6.29053	0.341591	0.248396	0.466153	1.05456	621.882
7rqq	5.58645	0.452652	1.86243	1.08467	7.0614	0.389779	0.278491	0.34121	1.66347	816.23
7rqr	3.19381	0.570741	1.44634	1.00012	7.88596	0.3278	0.412407	0.430492	2.62055	821.97
7rt9	4.89794	0.3506	0.814334	0.779019	1.71318	0.367411	0.491246	0.196031	0.608955	573.291
7rta	5.7142	0.355671	0.511517	1.1067	2.03449	0.344543	0.312196	0.368715	0.79856	609.358
7rxi	6.46798	0.341035	0.382916	0.591473	4.14079	0.48101	0.393842	0.331614	2.35841	643.502
7rxj	2.69164	0.360476	0.523	0.382959	4.77878	0.390142	0.756246	0.59224	0.768281	930.67
7rxl	0.583978	0.31419	0.266406	0.371964	2.04861	0.257301	0.456813	0.844723	0.974099	791.278
7ryu	10.8038	0.344055	2.93979	0.725623	2.64287	0.556095	2.21932	1.29675	1.41785	769.862
7ryv	3.20281	0.360971	1.42229	1.1513	3.76628	0.404874	2.37143	0.501528	3.0522	670.12
7s0b	1.49062	0.268782	0.263199	0.396977	3.36824	0.292454	0.71639	0.835125	0.543652	802.202
7s0x	3.77521	0.32647	0.246481	0.459259	2.68837	0.375528	1.0293	0.487002	2.83362	586.799
7s11	10.4119	0.481447	0.906639	0.46989	4.69176	0.658152	0.954071	0.546465	1.06696	753.036
7s13	1.84649	0.478061	0.721479	0.653246	2.44515	0.571418	0.533284	0.761462	1.50808	771.393
7s3m	2.12757	0.312849	0.64013	0.587944	2.62763	0.284831	0.863188	0.249195	1.113	652.086
7s4g	3.92626	0.26694	0.426943	0.453978	1.00502	0.345011	0.683491	0.438879	0.619381	760.696
7s5q	7.77641	0.362991	0.617682	0.693879	4.52974	0.513522	0.462688	0.329435	0.730314	797.131
7s5r	8.71793	0.385419	0.616682	0.608365	4.71494	0.364871	0.480486	0.254302	0.716374	755.628
7s8g	3.27495	0.359971	0.532856	1.03616	1.83828	0.40867	0.729764	0.405769	1.2663	786.742
7s8h	1.59716	0.441006	0.442778	0.368156	1.7368	0.472318	0.530072	0.318672	2.94425	797.717
7sbu	3.65634	0.464921	2.31467	0.53413	6.39081	0.320439	0.452973	0.370461	0.817011	696.657
7seg	1.23166	0.29492	0.345975	0.407735	3.47404	0.473124	0.513562	0.39189	0.96894	628.657
7sem	1.0289	0.286839	0.383241	0.518212	3.34499	0.34972	1.07056	0.679345	1.64695	802.574
7shu	2.557	0.521671	1.14744	0.559949	2.64621	0.418036	0.554585	0.453869	0.495454	849.033
7shy	1.79929	0.483113	1.35579	0.83158	2.13043	0.473823	0.575235	0.418441	0.253651	694.951
7shz	4.56319	0.38154	1.31223	1.03078	2.16508	0.304605	0.798745	0.240296	0.580127	866.14
7si0	5.77074	0.595085	1.31978	0.935405	2.96712	0.39225	0.630024	0.368443	0.670924	720.945
7sjs	4.42556	0.284097	0.306796	0.941065	2.55205	0.290646	0.538326	0.322095	2.11344	528.632
7skz	2.02159	1.06223	0.632539	0.747195	2.84755	0.492716	0.43115	0.386582	1.95182	706.955
7sn1	1.61083	0.237609	0.221811	0.323514	3.78736	0.494715	0.391273	0.363964	3.25559	728.123
7so5	4.25948	0.306757	1.36519	0.452235	5.93472	0.405301	0.887839	0.237906	0.944158	606.972
7st8	1.70912	0.419081	0.679415	0.481107	3.57714	0.492489	0.830028	0.483206	0.697548	920.092
7stz	3.77084	0.32108	0.343284	0.544856	2.00084	0.389982	1.12349	0.674224	0.696135	670.293
7su0	1.70865	0.279043	0.344069	0.441204	0.851566	0.330295	1.50904	0.253467	1.3397	626.051
7syy	1.91445	0.407175	0.714022	0.787312	3.17867	0.271185	0.422479	0.302157	0.480141	844.789
7t0k	2.99274	0.266793	0.243539	0.365527	3.91918	0.36787	1.55761	0.435109	0.318678	844.6
7t7b	2.75506	0.291903	0.492268	0.796944	5.30415	0.280077	0.269841	0.274343	0.56821	873.134
7tcq	5.14342	0.472588	0.574902	0.707306	0.929143	0.280616	0.269858	0.362653	0.761777	782.411
7te4	7.11706	1.31951	0.761701	1.1927	2.19163	0.491642	0.368416	0.267079	0.698556	903.796
7tp3	3.4652	0.289515	0.277059	0.376133	3.17427	0.497119	0.306525	0.292094	0.888299	918.842
7tp4	5.06589	0.338965	0.366912	0.325396	5.07106	0.289502	0.572218	0.43747	1.25688	640.05
7tqa	0.881952	0.253552	0.582506	0.623329	3.55215	0.245169	0.726369	0.165124	0.344747	666.096
7ttm	1.93527	0.307325	1.18742	0.660096	3.59303	0.382028	0.894767	0.426534	1.53638	898.848
7tus	4.3953	0.406446	0.374344	0.61043	4.20144	0.326444	3.3378	0.600521	0.440111	832.031
7u09	4.28375	0.602395	1.68797	1.30854	4.75367	0.661168	0.788447	0.472988	1.39433	847.898
7u0a	3.73015	0.609602	0.650078	1.3626	7.4118	0.393756	0.380038	0.384601	0.532259	760.639
7u0b	2.18112	0.536459	3.53867	2.89348	2.50387	0.42678	0.493154	0.609714	0.633856	666.38
7u0e	1.58031	0.465647	3.13477	0.679514	8.66622	0.374812	0.852235	0.9007	2.11387	833.872
7u2d	2.01259	0.350037	0.458573	1.02831	4.15991	0.427916	0.577405	0.607401	2.80857	951.051
7u2e	2.4571	0.389411	0.480191	1.12404	5.22402	0.362102	0.690161	0.509079	2.40797	706.791
7uem	2.0887	0.328518	0.399895	0.655375	2.33917	0.343458	0.903616	0.68418	0.857792	606.463
7uen	3.24671	0.363325	0.872976	0.451907	1.02651	0.473941	0.566575	0.403348	0.357111	920.061
7urq	1.35453	0.226871	0.723954	0.256289	2.55448	0.420372	0.317784	0.302159	1.88124	768.514
7v5n	2.43455	0.312211	0.404328	0.668765	2.6808	0.306842	0.375438	0.319115	0.558815	878.235
7vsw	3.23667	0.308994	0.692807	0.670857	1.76878	0.359826	0.322308	0.748152	0.408908	664.597
7vux	2.96816	0.596008	0.479288	0.452295	1.03825	0.422037	0.263005	0.605257	0.271514	765.476
7vyr	2.3786	0.308466	2.56363	0.787217	1.76644	0.353254	0.41156	0.347344	0.755246	556.237
7vyt	5.75031	0.331749	2.91202	1.40713	4.8493	0.419193	0.413629	0.23895	3.35465	645.638
7wkx	9.81301	0.482279	3.9836	0.729166	1.09432	0.520836	0.598689	1.01867	0.759562	646.249
7wph	0.958665	0.344031	0.685028	0.473732	2.70536	0.275031	0.430448	0.326392	0.841946	650.847
7wpv	0.728675	0.362038	0.519332	0.831408	3.571	0.325771	1.22727	0.299503	1.23545	839.197
7x9e	6.04511	1.12213	0.747875	0.828453	5.68822	0.299362	0.452807	0.636429	1.01723	810.49
7z0x	2.50336	0.329446	0.58073	1.14324	10.1252	0.475014	0.608592	0.340025	1.44109	855.28
7z0y	2.20764	0.388088	0.386704	0.684474	7.47545	0.325832	0.741231	0.303367	1.08289	781.197
7zf6	6.18444	0.481576	0.815589	1.35843	5.68898	0.314318	0.794744	0.266279	1.33298	671.317
7zf8	1.74287	0.22779	0.753162	0.405928	1.21749	0.311237	0.298534	0.333308	2.36364	815.309
7zwi	0.763006	0.303983	0.615238	0.47281	2.32872	0.345283	0.741957	0.35376	0.686931	918.423
8cwv	3.02406	0.258536	0.703565	0.355899	1.11061	0.303144	0.366743	0.267994	3.00092	590.38
8d36	2.1021	0.520184	0.607366	0.705422	7.53944	0.464727	0.486235	0.297436	1.43966	732.179
8d6z	6.1597	0.503821	0.616618	0.538583	5.12582	0.422131	0.318183	0.58136	1.56693	686.298
8dao	1.5567	0.394315	0.462228	0.489854	8.78068	0.474199	0.628907	0.374426	2.3803	794.838
8dcc	0.419961	0.289181	0.896327	0.50467	2.12108	0.3492	0.491049	0.382817	1.63791	912.142

## Sheet: Ablooper paired
PDB	OCD	H Fr	CDRH1	CDRH2	CDRH3	L Fr	CDRL1	CDRL2	CDRL3	Runtime
6xlz	6.03316	0.829691	1.98441	1.312	7.10989	0.451881	2.10564	0.898673	1.96201	181.328
6xm2	5.24459	0.4008	0.531761	1.41095	4.45208	0.42965	1.40349	0.378349	2.07703	290.62
6xp6	1.04336	0.359409	4.65221	1.13635	1.76589	0.428028	0.510737	0.415346	0.74625	105.388
6xsn	1.92007	0.549574	1.00095	1.78937	1.70364	0.499534	0.755869	0.825732	0.753059	160.852
6xsw	5.0089	0.451782	0.71535	1.0498	1.47999	0.52547	0.830279	0.499822	1.26679	61.7518
7a0x	2.38218	0.457501	0.322699	1.0156	3.7675	0.840246	2.06923	1.01626	1.94967	141.961
7a3u	2.9061	0.511592	0.59548	0.982249	6.09042	0.37913	0.637751	0.348994	0.912034	721.674
7ahu	1.89747	0.46666	0.944646	0.990742	2.952	0.516044	3.94037	2.07518	2.54815	171.38
7amq	2.53656	0.483235	0.666479	0.817434	2.99649	0.458345	1.01219	0.431666	0.456282	168.477
7ams	3.14823	0.554496	0.677888	0.772978	2.91012	0.480667	1.13503	0.404438	0.591985	142.986
7arn	8.89219	0.460553	0.410038	0.49611	1.83874	0.616852	0.693406	0.617224	0.884575	94.6009
7b0b	6.33445	0.547617	0.658184	1.06535	3.71647	0.47306	0.777626	0.488462	0.740539	148.095
7bbg	4.54203	0.442093	2.72913	0.555334	3.53331	0.509854	0.599645	0.672473	0.747695	99.5285
7bbj	5.38586	0.644023	0.677063	0.849603	1.63372	0.451265	0.791238	0.365284	0.737102	140.74
7bg1	2.87936	0.776233	0.561214	0.877589	1.41775	0.501198	0.629956	0.66456	0.620429	101.924
7bh8	2.06451	0.852795	0.626106	0.637826	3.47969	0.443865	0.87839	0.621116	1.0315	185.522
7bnv	2.5973	0.401618	0.538684	0.778948	6.68399	0.496393	1.31919	0.419324	2.99501	207.045
7cj2	6.86005	0.505647	0.584577	0.609432	3.1247	0.533586	0.722414	0.45158	1.13783	160.603
7daa	3.24502	0.629789	0.526791	0.751591	1.42809	0.433373	0.799308	0.473858	2.78208	118.145
7dk2	7.91096	1.08262	0.948978	1.25356	9.41809	0.503987	0.574403	0.707838	0.711775	136.259
7doh	6.94526	0.455351	0.391196	0.459917	1.16898	0.433083	0.569996	0.606283	0.409841	136.764
7e3o	6.36969	0.540121	0.853923	0.924265	2.71706	0.557121	1.144	0.539168	0.788156	144.762
7e5o	6.88718	0.475604	1.20774	1.31032	2.53339	0.549744	0.543117	0.367192	1.09406	127.659
7e6p	8.10357	0.7107	0.953534	0.904784	2.66903	0.499868	1.33382	0.691475	1.12429	154.557
7e72	7.14881	0.564495	0.469336	0.67158	1.61084	0.56122	0.57278	0.731904	0.768628	185.362
7e9b	6.83288	0.407977	0.515274	0.593982	2.84124	0.410878	0.529624	0.593833	0.948669	108.568
7eyc	10.2477	0.450155	0.644408	0.758666	1.2458	0.561317	0.86012	0.498619	0.747949	130.705
7f6z	4.23755	0.417917	1.36124	0.770899	2.87556	0.470763	0.586341	0.576422	2.27151	108.781
7f7e	9.7604	0.464242	0.402266	0.63662	7.19205	0.972653	1.61481	0.712871	2.83082	176.821
7fcp	1.9745	0.535987	0.343492	1.07657	5.05028	0.472131	0.85898	0.655292	1.60371	208.346
7fgj	10.8335	0.767898	0.988541	0.641323	1.29693	0.589879	3.46231	4.659	3.00666	183.358
7fjs	4.27332	0.496913	0.803791	0.68814	2.09317	0.488101	0.892429	0.550518	0.678184	182.927
7jkm	4.58312	0.345544	0.712895	0.615988	4.31323	0.376103	0.597178	0.431466	1.65737	107.183
7k7r	5.29717	0.385711	0.665749	0.733581	3.23202	0.508534	0.95669	0.84455	1.08273	161.605
7kba	6.42004	0.708857	0.740261	1.46808	5.0861	0.475508	0.494449	0.696738	0.587241	205.384
7keo	2.27621	0.414837	0.575541	0.649456	4.93327	0.524155	0.802841	0.53366	1.33925	179.015
7kf0	1.20426	0.367784	0.567751	0.720162	2.01754	0.408042	3.12941	0.77188	0.831511	180.495
7kf1	4.26986	0.359193	0.712994	0.839648	3.72483	0.467007	2.98508	0.514606	1.35972	158.832
7kkh	4.81391	0.410214	0.451125	0.447633	1.34007	0.56593	0.908432	0.471578	0.634619	104.693
7kkz	2.76149	0.787117	0.508908	0.614147	5.45098	0.529218	0.734645	0.604057	0.84063	139.779
7kn4	10.5906	0.778873	4.06315	0.57699	3.24675	0.447113	0.566935	0.397234	0.65399	85.2753
7kpj	2.59697	0.424062	0.486971	0.402807	3.80188	0.395912	0.745568	0.549423	1.05039	402.359
7kql	7.52108	0.519882	1.06713	1.18713	2.04334	0.628774	1.13806	0.583427	1.01123	151.376
7kyo	3.6692	0.588973	1.36063	0.462932	4.29507	0.528848	0.946101	1.16644	0.788791	160.695
7l77	5.05635	0.879021	1.11694	0.765924	3.02578	1.01653	0.772075	0.906484	1.45533	185.98
7l79	3.89601	0.650195	0.553735	0.877147	3.28673	0.450321	0.533399	0.447019	1.04587	141.426
7l7e	5.08647	0.49779	0.704928	1.15523	4.36716	0.498861	0.860145	0.371965	1.4217	159.526
7l7r	11.3863	0.349949	0.41482	0.939978	4.66321	0.385825	0.621702	0.331519	0.984911	208.821
7lf7	1.69349	0.437809	0.571748	0.485793	3.45331	0.71675	0.515355	0.457862	1.00076	177.209
7lfa	7.23108	0.485324	0.858733	0.816502	1.33856	0.478424	0.640202	0.673319	0.525974	178.691
7lfb	3.1246	0.748918	0.430066	0.720025	1.88872	0.541568	0.754972	0.830159	1.09552	159.705
7lr3	8.72281	0.51532	0.675808	0.555325	1.82748	0.548219	0.719887	1.33956	0.965001	70.53
7lr4	3.67685	0.535676	1.71416	0.779902	3.48546	0.422813	0.786785	0.488683	0.745869	767.33
7lyw	2.11815	0.456261	0.580261	0.861122	3.7803	0.38172	0.805761	0.477346	1.18758	143.175
7m2i	4.66091	0.402584	0.932462	0.539047	0.739347	0.483347	0.524578	0.51378	0.800819	164.191
7mdj	1.42948	0.624698	1.86923	0.940046	0.805128	0.516117	0.576327	0.476842	0.696159	158.021
7mdp	3.97986	0.522392	0.817481	0.694938	4.08932	0.431243	0.497619	0.476101	0.795635	183.356
7mf7	2.51796	0.451834	0.730805	0.560586	2.35429	0.43344	0.626966	1.21131	1.22073	189.798
7mlh	3.21432	0.754793	1.90876	1.41464	4.62097	0.505553	0.486204	0.312217	1.27169	110.418
7mrz	2.22587	0.630722	2.86028	0.869451	2.1388	0.390834	0.583159	0.463407	1.92405	128.585
7msq	3.74872	0.506612	0.669931	0.687587	6.99699	0.510661	0.454773	0.380382	0.747306	191.218
7mu4	4.03936	0.484111	0.80084	0.822467	3.02144	0.543401	0.645635	0.880757	1.4444	190.837
7mx8	4.98511	0.747919	2.9184	0.799068	7.1854	0.464557	0.555326	0.284657	2.6029	160.847
7mzf	8.11878	0.483522	1.12481	0.520228	2.5629	0.52614	0.515609	0.442195	1.52161	115.567
7mzg	7.33721	0.351909	1.2516	0.579461	2.96882	0.492827	0.770702	0.445397	2.57786	97.6106
7mzh	0.841573	0.510642	0.614249	0.698237	1.20631	0.445512	0.683193	0.617997	1.08688	74.391
7mzj	6.45676	0.583987	0.586949	0.659078	1.2963	0.397295	0.859211	0.454427	1.71928	113.162
7mzk	1.82354	0.458981	0.480269	0.9992	2.56424	0.504274	0.753661	0.490398	0.826303	128.143
7n04	4.04443	1.10355	0.573243	1.21593	3.31545	0.52161	1.02464	0.573105	1.35025	243.274
7n08	5.09771	0.501263	0.864713	0.645284	3.5882	0.557018	0.839301	0.484307	1.00113	194.222
7n0u	8.23791	0.919888	1.56622	0.972213	2.00289	0.486449	0.671042	0.604299	0.648881	132.326
7n0x	3.29686	0.494405	0.444223	0.878119	1.99806	0.851927	0.772098	0.497476	2.34619	119.902
7n3c	3.72286	0.429877	0.499797	0.651957	8.00878	0.411885	0.515569	0.441297	0.800731	202.817
7n3d	4.30769	0.49687	0.980058	0.847939	3.94034	0.637267	0.581167	0.271461	0.936727	156.507
7n3e	3.74767	0.431253	1.08657	0.783086	1.36445	0.485263	0.812156	0.448276	2.05078	173.89
7n3f	16.2392	0.434218	0.384047	0.526955	1.75365	0.671103	0.848531	1.24499	3.12936	131.762
7n3g	3.89389	0.476944	1.15227	0.4695	3.56051	0.504836	1.0968	0.45395	1.24523	96.4914
7n3h	4.05049	0.63372	1.05603	0.975248	2.88869	0.740241	1.10703	0.624028	1.33344	96.2005
7n4i	3.31027	0.415865	0.434239	0.767086	3.21217	0.465834	0.514778	0.541735	0.604911	136.932
7n4j	5.02309	0.607713	1.18859	1.2761	5.33159	0.472712	0.663028	0.926115	1.99901	222.531
7n6p	4.22895	0.684562	2.62859	1.23098	7.46487	0.450289	0.704145	0.655189	0.625009	200.194
7n8q	5.68332	0.605087	0.711412	0.707592	2.93162	0.702396	1.28394	0.524788	1.75041	160.928
7nab	2.86566	0.424661	0.494739	0.559823	4.71044	0.444411	0.36443	0.380053	0.674547	167.289
7nc0	2.25305	0.412478	0.806058	0.776271	2.01507	0.482146	0.562862	0.480516	0.562939	134.34
7np1	4.69441	0.407317	1.36621	0.953979	6.55037	0.609158	0.49836	0.365693	1.65543	146.949
7o2z	2.02068	0.918273	1.10807	1.07525	3.59661	0.481927	0.916037	1.0136	0.709402	174.97
7o30	1.82173	0.499232	0.421713	0.658135	3.61956	0.407467	0.711213	0.713963	0.729416	183.972
7o33	4.87025	0.696895	0.800042	0.505232	1.5351	0.632723	0.74183	0.61055	0.774299	143.955
7o4y	2.83248	0.660964	1.03792	1.27865	1.99849	0.530413	0.55343	0.575241	0.79312	164.971
7oo2	4.77407	0.459443	0.525203	0.860871	1.55295	0.503497	0.584969	0.825104	1.17485	145.601
7or9	4.45638	0.455876	0.625346	0.736723	3.29059	0.35161	0.647313	0.48845	1.36253	200.679
7ora	5.22893	0.42346	0.498903	0.575619	4.13046	0.468904	0.916566	0.46564	1.16613	141.467
7ow1	5.40488	0.569042	0.645172	0.987409	1.61494	0.481101	0.808542	0.462228	0.872798	454.368
7phu	1.25115	0.436139	0.546207	0.61743	4.44968	0.474586	0.665868	0.469988	0.759765	173.947
7phw	3.73876	0.503004	0.463416	0.77163	6.28072	0.970117	1.74748	1.09925	3.81061	145.568
7pi7	5.09664	0.403054	0.503384	1.3146	1.39878	0.413098	0.747094	0.485018	1.24442	124.971
7pqy	3.16078	0.424568	1.17685	0.806185	5.4353	0.437133	0.511557	0.648551	0.720928	102.078
7pr0	2.02366	0.466214	0.676065	0.705339	8.58649	0.542367	1.1735	0.618946	2.27472	327.168
7ps0	3.96216	0.44504	0.600879	0.668353	2.7102	0.57424	4.23809	0.504669	2.17723	152.256
7ps1	3.30565	0.392236	1.37068	0.675114	2.06485	0.510133	1.06466	0.679953	1.56509	95.0996
7ps3	3.22691	0.560276	0.536646	0.720168	5.47885	0.549671	0.470869	0.51562	0.692017	181.361
7ps4	2.19094	0.403778	0.332538	0.671143	6.67525	0.506699	0.866835	0.3628	0.94335	198.135
7ps6	5.99306	0.58007	0.715447	1.0867	3.04028	0.591584	0.760221	0.857667	0.707977	188.766
7q0g	2.72664	0.531563	1.35844	0.767344	5.12697	0.422932	0.449137	0.656579	0.935664	105.569
7q0i	2.07719	0.514098	1.14461	0.696497	3.65024	0.635215	0.745504	0.975386	1.56647	205.876
7q4q	2.80865	0.69711	0.484849	0.565743	1.4725	0.406748	0.821113	0.41861	0.589119	129.887
7qez	3.55517	0.620412	0.802898	0.886204	4.09419	0.68672	1.14462	1.29234	1.04836	166.124
7qf0	2.86538	0.377161	0.96107	0.366802	2.3965	0.524252	0.73493	0.576227	3.03969	101.506
7qf1	8.0326	0.559181	2.85696	1.02527	3.18082	0.432641	0.466354	0.849973	0.831536	171.071
7qnx	6.32643	0.454448	0.655572	0.515775	1.97534	0.470431	0.476119	0.439913	1.68556	119.73
7qny	3.87942	0.357944	1.38458	0.746543	1.76226	0.438615	1.16306	0.72027	1.43354	60.7922
7qu1	3.17561	0.620421	0.462103	0.804531	2.29062	0.523351	0.80679	0.30561	0.822294	599.549
7qu2	7.2132	0.400552	0.545776	0.739775	4.04309	0.701118	0.770254	0.982592	0.56116	569.742
7rah	5.55432	0.702544	0.675081	0.419102	3.43794	0.586764	0.686985	0.734823	1.02484	221.418
7rco	2.74223	0.564511	0.56285	1.2518	4.20946	0.492027	1.41558	0.541464	2.07007	196.526
7rd3	5.30267	0.491301	0.495434	0.630383	3.35488	0.485754	1.17693	0.659463	0.799533	186.267
7rda	5.80527	0.414915	0.55315	0.614813	3.32668	0.47965	1.59508	0.577488	0.528169	191.443
7rdk	1.57311	0.527148	0.785176	1.1209	3.56157	0.526831	0.689994	0.435767	1.22076	206.648
7re7	5.93107	0.613094	3.06396	0.710949	1.03804	0.453258	0.598773	1.16384	2.03843	122.602
7rew	2.24795	0.452549	0.569642	0.954555	5.24765	0.491486	0.886106	0.402668	1.54896	166.339
7rks	4.74363	0.497623	0.550496	0.46453	7.04545	0.678515	3.48905	4.68003	1.68696	206.487
7rlx	3.50794	0.592299	0.752343	0.708043	3.43754	0.512596	0.907162	0.818938	0.667025	196.286
7rm3	1.95304	0.467381	0.542394	0.607201	2.47457	0.597562	0.869946	0.789442	0.941073	133.187
7rnj	4.48006	0.610564	2.50434	1.08024	1.10384	0.48413	1.31395	0.430219	2.79253	148.626
7rpt	3.50095	0.347121	0.619787	0.420093	1.85585	0.537004	0.856517	0.441802	0.619673	91.6567
7rqp	2.07587	0.67776	3.29322	1.47733	6.4477	0.4885	0.454349	0.591718	1.05122	106.063
7rqq	3.81382	0.579893	2.04291	0.910791	7.1641	0.580667	0.62314	0.454316	1.66991	170.661
7rqr	3.22419	0.663397	1.49966	1.27841	7.09858	0.430046	0.507009	0.492134	1.67276	137.428
7rt9	4.65535	0.448178	0.753564	0.70044	1.45181	0.426203	0.528329	0.330349	0.789514	83.2842
7rta	4.27314	0.433423	0.579069	1.37497	1.72459	0.366708	0.507224	0.463053	1.06127	76.3998
7rxi	6.14206	0.35018	0.589297	0.576926	3.38577	0.566754	0.658799	0.77129	2.25161	142.022
7rxj	3.62602	0.521326	0.594826	0.679957	4.41808	0.52459	1.01683	0.805535	1.62419	182.366
7rxl	1.07337	0.429572	0.509045	0.487755	2.27803	0.294216	0.888899	0.482671	0.777926	126.516
7ryu	11.9038	0.38102	2.98705	0.778469	5.45113	0.715662	2.69496	4.8696	1.69907	190.85
7ryv	2.13991	0.389503	1.39185	1.16584	3.15339	0.546402	2.12976	0.667595	2.82541	179.158
7s0b	2.47507	0.436179	0.534402	0.527613	3.21321	0.464381	0.940695	1.02682	1.06388	145.58
7s0x	4.86485	0.509572	0.606196	0.537034	2.218	0.483465	1.33451	0.889842	2.93232	110.176
7s11	8.01846	0.617706	1.247	1.11056	5.19616	0.683069	0.732795	0.411902	0.693517	94.8719
7s13	2.89601	0.435398	0.78894	0.677664	3.00271	0.748842	0.813028	0.922873	2.134	184.645
7s3m	1.89725	0.427937	0.71099	0.667805	2.94644	0.385569	1.15602	0.342968	1.26834	203.014
7s4g	4.29672	0.428676	0.511387	0.729497	1.87001	0.522109	0.722034	0.56362	0.863524	196.972
7s5q	4.55404	0.409872	0.793806	0.904743	3.78848	0.531817	0.877098	0.483718	0.818983	141.965
7s5r	5.20872	0.413043	0.542215	0.949564	3.88321	0.536517	0.881389	0.412428	0.852106	170.491
7s8g	1.39057	0.390992	0.64922	1.03947	2.10453	0.460644	0.825443	0.458824	1.51332	134.848
7s8h	3.22381	0.474328	0.576856	0.517307	3.13923	0.650465	1.16688	0.47124	3.21843	176.343
7sbu	6.61467	0.54924	2.37751	0.885629	5.93564	0.546526	0.544331	0.479565	1.11665	203.845
7seg	1.01337	0.394689	0.57192	0.687209	3.31519	0.559343	0.865575	0.542576	1.15744	116.986
7sem	3.11255	0.405432	0.625493	0.560454	4.20298	0.450413	1.08362	0.866512	1.99681	168.527
7shu	4.19928	0.596141	0.813268	0.926769	1.97731	0.507933	0.594553	0.629482	0.629763	169.001
7shy	3.81695	0.544279	0.98219	0.842562	1.79154	0.545123	0.707433	0.607995	0.517363	133.159
7shz	6.45464	0.439795	0.717542	1.10735	2.59496	0.452249	0.948584	0.592193	0.855247	138.373
7si0	7.95984	0.601479	0.890019	1.15067	2.05152	0.528831	0.553792	0.528303	0.71944	158.477
7sjs	4.19073	0.410341	0.668633	0.686004	3.06689	0.518355	0.801552	0.506186	2.19403	122.806
7skz	3.92103	0.951467	0.809257	0.683508	2.83937	0.470395	0.626034	0.765158	2.12771	144.994
7sn1	3.13086	0.431049	0.529687	0.539558	4.17817	0.59163	0.785884	0.608185	2.55317	183.361
7so5	2.67667	0.503578	1.07708	0.600655	5.96109	0.505148	1.17595	0.445873	0.836451	157.542
7st8	0.968149	0.506274	0.824614	0.550869	2.09749	0.508646	0.703712	0.533224	0.728971	135.05
7stz	1.59629	0.359349	0.682666	0.591278	2.13788	0.415981	1.19428	0.618138	0.958484	130.795
7su0	3.0362	0.420763	0.322787	0.63401	1.18353	0.483142	1.04417	0.337858	1.28635	132.536
7syy	3.43608	0.458858	0.510136	1.00479	3.90446	0.37972	0.435454	0.453048	0.633334	151.606
7t0k	2.40258	0.393762	0.47684	0.435031	3.97802	0.485799	0.956761	0.482764	1.14375	141.887
7t7b	5.79701	0.467307	0.632	1.12683	3.99088	0.508409	0.476224	0.909493	1.47866	233.956
7tcq	6.97719	0.405425	0.450752	0.576707	1.17084	0.473355	0.563116	0.554435	0.780142	123.387
7te4	8.04001	0.634725	0.66262	0.723324	2.40381	0.507453	0.825867	0.500179	1.01924	553.421
7tp3	6.11175	0.424799	0.290934	0.450037	5.25523	0.453958	0.501455	0.399396	1.32188	220.519
7tp4	3.02633	0.344074	0.393949	0.606841	4.52183	0.463438	1.49887	0.377534	1.07402	152.359
7tqa	4.9619	0.478446	0.730993	0.508915	3.79793	0.746322	0.929425	0.83066	0.977058	188.389
7ttm	5.77995	0.501474	1.27922	0.757268	3.26931	0.443522	2.16844	0.485161	1.73455	208.548
7tus	4.19879	0.719601	0.495786	0.568317	2.58617	0.530555	2.01595	0.483618	0.545991	151.526
7u09	5.93543	0.656357	1.80818	1.14003	3.91699	0.657965	1.0635	0.767921	1.92976	177.562
7u0a	2.98918	0.579074	0.696106	1.44195	6.91643	0.45676	0.414008	0.451586	0.900892	139.898
7u0b	0.951836	0.675781	3.63189	3.30544	5.04828	0.567862	0.698718	0.764807	1.22474	193.295
7u0e	3.39328	0.576425	2.78762	1.85259	10.5503	0.494309	1.27383	1.16063	2.37217	193.546
7u2d	4.72857	0.530054	0.592149	1.25073	4.06419	0.551405	0.519241	0.570804	2.1124	181.824
7u2e	6.68889	0.560626	0.486982	1.35752	3.99341	0.530277	0.610659	0.66868	2.14497	176.863
7uem	4.33956	0.427394	0.621604	0.715831	2.84743	0.481981	0.709037	0.677844	1.10594	128.471
7uen	5.64504	0.79859	0.825612	0.701772	1.62575	0.544041	0.793912	0.544555	0.399271	146.908
7urq	2.13713	0.405947	1.17689	0.595709	3.01692	0.498372	0.992115	0.420565	2.12143	71.5888
7v5n	4.62216	0.515815	0.708716	0.631981	3.00186	0.441333	0.59809	0.302359	0.875721	199.272
7vsw	2.2106	0.478246	0.865757	0.793558	1.5257	0.471544	0.755959	0.775672	0.953884	81.4285
7vux	3.76658	0.526915	0.592727	0.725483	1.87861	0.572779	0.404541	0.599028	0.479005	108.095
7vyr	4.02078	0.453479	2.29181	0.91387	1.49441	0.462129	0.829129	0.387181	1.86292	88.6056
7vyt	7.23404	0.439692	2.84592	1.32234	2.89139	0.574949	0.95058	0.533465	2.97545	94.7254
7wkx	7.53243	0.615872	3.93887	0.706273	2.46151	0.590468	0.612956	0.848239	0.897758	135.911
7wph	1.85491	0.553583	0.897549	0.622138	3.8939	0.424324	0.568913	0.697655	1.02139	131.168
7wpv	2.24005	0.708895	1.09414	1.33273	4.21621	0.426954	2.31013	0.611007	0.95355	267.324
7x9e	7.33073	1.11244	0.927331	0.963616	5.44115	0.335116	0.714305	0.948594	1.25083	543.847
7z0x	3.70591	0.52332	1.02712	1.14272	5.97049	0.538584	0.72782	0.376506	1.26513	171.033
7z0y	3.42711	0.502314	0.622656	0.842756	7.45557	0.460065	1.2622	0.464155	0.935603	176.568
7zf6	3.488	0.561278	0.92252	1.34301	4.77991	0.366595	0.93125	0.321806	0.747465	161.702
7zf8	3.89628	0.328928	1.32548	0.498501	2.30746	0.540059	0.574833	0.69409	2.35144	111.13
7zwi	4.23027	0.41918	0.450322	0.55495	2.02233	0.563282	0.901101	0.602859	1.02166	122.501
8cwv	4.50372	0.381389	1.10339	0.4743	2.63972	0.477086	0.700972	0.509857	2.64979	121.579
8d36	3.83479	0.547614	0.69981	0.831096	7.65105	0.543979	0.607714	0.391903	1.55534	193.189
8d6z	3.91629	0.59988	0.975761	0.790785	4.99487	0.503324	0.470068	0.565851	1.9224	127.865
8dao	4.80415	0.522524	0.747196	0.69352	9.96961	0.419158	0.687106	0.399633	2.78565	209.344
8dcc	2.32952	0.484201	1.21648	1.11159	3.69577	0.434462	0.8063	0.428954	2.32553	742.422

## Sheet: AlphaFold-Multimer paired
PDB	OCD	H Fr	CDRH1	CDRH2	CDRH3	L Fr	CDRL1	CDRL2	CDRL3	Runtime
6xlz	6.2991	0.732644	1.99636	1.68909	8.21177	0.311704	0.703328	0.543381	0.611447	466.876
6xm2	1.90158	0.322512	0.461701	1.14132	5.34311	0.362966	0.436026	0.378579	3.11256	394.295
6xp6	4.46872	4.07792	5.26479	1.38976	9.08526	3.75453	2.25613	1.23054	7.88802	377.601
6xsn	2.13779	0.485054	0.781935	1.66451	1.06597	0.401911	0.700921	0.783665	0.515957	472.265
6xsw	2.88668	0.32422	0.369155	0.636822	1.26401	0.393084	0.558997	0.455775	0.748857	377.666
7a0x	2.70932	0.513919	0.370225	0.584588	0.618607	0.38414	0.315289	0.452321	0.405181	378.351
7a3u	2.91944	0.302296	0.510689	0.856488	4.49743	0.275156	0.414659	0.455015	0.339371	401.734
7ahu	1.59347	0.342781	0.743079	0.754811	1.50116	0.470408	4.26353	2.11089	1.66349	509.175
7amq	2.86509	0.277084	0.448051	0.406566	4.41705	0.278944	1.21492	0.266664	0.543487	390.3
7ams	3.27507	0.272401	0.340939	0.372094	4.34237	0.308562	1.29661	0.21498	0.713041	376.5
7arn	3.46079	0.594484	0.433558	0.369471	1.21142	0.527582	0.30278	0.263101	0.721658	381.312
7b0b	4.02726	0.50153	1.73158	0.90434	3.75969	0.395311	0.52071	0.285336	0.537558	692.671
7bbg	6.95165	3.98241	2.75899	1.16791	8.17123	3.75294	2.49426	1.28136	7.75942	491.7
7bbj	6.06254	0.673454	0.475853	0.600646	1.32791	0.295469	0.473233	0.31441	0.617504	378.641
7bg1	0.717176	0.7385	0.307932	0.751515	1.74195	0.433203	0.349912	0.350641	0.190342	391.09
7bh8	0.968604	0.300117	0.500854	0.532994	3.91146	0.294414	0.525303	0.400918	0.35517	514.405
7bnv	1.68544	0.280112	0.443553	0.553763	5.19343	0.333656	1.73602	0.406542	2.30261	483.71
7cj2	5.7579	0.475978	0.343445	0.328792	3.37517	0.391103	0.493295	0.534233	0.773635	358.9
7daa	3.94759	0.374197	0.481617	0.454973	4.49926	0.284778	0.443681	0.337101	2.81324	374.857
7dk2	4.14688	1.10391	0.881672	1.2095	9.65176	0.371362	0.472764	0.551739	0.669808	468.747
7doh	5.75686	0.426922	0.304725	0.356444	0.544347	0.343374	1.02853	0.588698	0.623239	388.329
7e3o	5.34135	0.452981	0.699211	0.977674	4.24154	0.421689	0.511715	0.20239	0.802876	381.805
7e5o	3.57879	0.446867	1.31463	1.24759	2.78329	0.384556	0.44404	0.302205	0.934581	385.314
7e6p	5.63235	0.569776	0.671397	0.53769	0.736263	0.37084	1.22538	0.335111	0.637131	378.442
7e72	2.56882	0.430955	0.429041	0.420596	0.409117	0.304059	0.646862	0.37067	0.58039	472.379
7e9b	3.99647	0.257508	0.428963	0.224229	3.0915	0.294888	0.428786	0.292463	0.777629	464.891
7eyc	14.1262	0.433901	1.05776	0.525242	0.654688	0.454064	1.00992	0.59385	1.01879	383.24
7f6z	2.66015	0.408665	0.592	0.497917	2.10677	0.42901	0.474996	0.34326	1.81755	381.678
7f7e	11.0669	0.453718	0.550139	0.441296	3.56022	0.898491	1.44484	0.376771	2.6544	483.579
7fcp	5.11392	0.299761	0.236098	0.682517	1.32988	0.308831	0.573007	0.337549	0.748732	406.905
7fgj	6.43713	0.790105	0.78475	0.650413	0.957982	0.394686	0.324266	0.292394	1.3319	474.627
7fjs	3.04075	0.609062	0.39278	0.40801	2.05996	0.457283	0.795115	0.34886	0.608156	386.286
7jkm	2.18081	0.214946	0.454151	0.269711	5.75145	0.481776	0.439339	0.24435	0.934005	378.481
7k7r	3.18657	0.491392	0.476856	0.508101	0.387561	0.504548	0.637173	0.655192	0.794037	451.084
7kba	4.34912	0.655796	0.424836	1.84889	4.42573	0.509171	0.38306	0.375453	0.531907	489.578
7keo	4.77394	0.370583	0.581991	0.508851	5.06353	0.617267	0.494941	0.412736	1.09143	488.262
7kf0	3.88347	3.903	1.5824	1.30574	8.5859	3.69598	4.90007	1.3	7.44083	480.377
7kf1	2.90104	0.34606	0.408955	0.465545	1.92107	0.434489	4.26388	0.417835	1.55218	377.74
7kkh	4.69767	0.373687	0.399295	0.478709	1.0889	0.513259	0.719992	0.420695	0.495636	369.737
7kkz	2.37562	1.02187	0.58507	0.794541	5.79358	0.273339	0.378057	0.52651	0.480366	381.736
7kn4	2.94835	0.453511	3.58979	0.758124	3.77491	0.393149	0.610069	0.432879	0.934279	378.946
7kpj	1.91988	0.259911	0.333586	0.471104	0.483199	0.480235	0.256737	0.530236	0.415198	487.941
7kql	3.17023	0.362839	0.939251	0.803227	3.89652	0.492032	1.48218	0.223341	0.778611	383.619
7kyo	3.13389	0.49768	1.4646	0.719836	4.37327	0.4393	1.02119	0.98527	0.539662	393.33
7l77	2.19471	0.570094	1.38266	0.194413	4.7475	0.313797	0.379951	0.209317	0.636118	395.322
7l79	3.65262	0.466366	0.323973	0.92467	3.14538	0.39151	0.469909	0.368645	0.517074	411.069
7l7e	4.63916	0.417434	2.14864	0.760271	4.03116	0.396797	0.271434	0.316902	2.04078	768.841
7l7r	2.54236	0.266531	0.214858	0.657115	0.669575	0.264173	0.412939	0.365818	0.759977	384.848
7lf7	2.11189	0.259816	0.497139	0.239666	2.58134	0.431547	0.46482	0.514508	0.713867	366.838
7lfa	8.47391	0.4323	0.548281	0.423778	0.786004	0.530924	0.415761	0.363252	1.10788	452.842
7lfb	5.07	0.660515	0.448171	0.75936	0.871029	0.281059	0.367642	0.31415	0.51629	379.596
7lr3	7.42734	0.49991	0.344517	0.555407	0.688309	0.513379	0.684735	1.28574	0.871327	385.768
7lr4	3.60148	0.413636	1.12092	0.535632	1.09507	0.334508	0.759341	0.384933	0.652986	477.998
7lyw	4.42031	0.274021	0.383659	0.677966	4.98029	0.413664	0.878067	0.1959	1.26548	368.127
7m2i	4.83749	0.402649	2.33782	2.11293	0.676593	0.475604	0.703477	0.530712	1.09129	400.184
7mdj	3.77288	0.553045	2.38253	0.656444	0.551083	0.586444	0.772178	0.530789	0.882	501.363
7mdp	2.3951	0.381997	0.696432	0.518324	2.19089	0.370943	0.342575	0.551978	0.716564	506.449
7mf7	2.77412	0.326258	0.278583	0.660738	2.01871	0.267856	0.243827	0.463879	1.81682	397.7
7mlh	2.99039	0.46212	2.04384	1.891	2.8934	0.399624	0.440528	0.473151	1.52931	387.057
7mrz	2.50533	0.573804	2.89711	0.867382	0.757821	0.45285	0.530339	0.528235	0.92476	523.049
7msq	1.64212	0.333221	0.552007	0.757418	6.32044	0.41692	0.406981	0.246444	0.681632	393.552
7mu4	3.8062	0.28485	0.742207	0.666008	2.79744	0.469216	0.619021	0.605647	0.757125	398.429
7mx8	7.13004	0.511239	2.3138	0.75407	6.724	0.333812	0.432034	0.245396	3.27525	464.215
7mzf	5.3017	0.280986	0.67781	0.364848	0.894345	0.32586	0.231392	0.312792	1.07333	361.402
7mzg	3.44021	0.232669	0.544302	0.395896	1.08907	0.30126	0.570364	0.246743	2.53161	370.319
7mzh	2.86534	0.30497	0.465901	0.63111	0.493045	0.376548	0.60801	0.580873	1.03834	366.582
7mzj	3.60785	0.469908	0.484992	0.647382	0.74529	0.309549	0.61849	0.350929	1.27902	471.677
7mzk	2.20283	0.347511	0.33901	0.652479	2.13033	0.618541	0.866932	0.444784	0.571895	480.481
7n04	1.6345	0.698878	0.410196	1.32705	1.54233	0.360477	0.851906	0.545368	0.572602	494.132
7n08	1.75669	0.273279	0.352997	0.468594	1.5054	0.323646	0.424759	0.271054	0.700563	493.258
7n0u	6.9606	4.19095	2.45965	1.35119	8.37218	3.77796	2.68535	1.20626	7.99052	376.755
7n0x	3.15542	0.280589	0.330158	0.721427	3.19874	0.809382	0.906128	0.414294	3.02959	471.973
7n3c	1.93327	0.264843	0.354206	0.405792	8.26066	0.29819	0.406373	0.354378	0.550584	392.854
7n3d	2.09058	0.421629	0.967871	0.588532	6.249	0.529899	0.453418	0.264906	0.548803	486.87
7n3e	4.21308	0.348229	0.932176	0.769911	1.07332	0.359292	0.78788	0.236671	1.52765	471.147
7n3f	14.6677	0.396985	0.30212	0.436766	1.42401	0.407176	0.631562	0.31925	0.611265	388.641
7n3g	3.58066	0.471136	0.582711	0.499364	1.10085	0.425287	1.53904	0.258805	1.28175	422.844
7n3h	8.89767	0.833263	0.469984	0.901296	5.71487	0.63547	1.71307	0.304258	1.63625	469.212
7n4i	3.1172	0.320726	0.277457	0.704681	2.82449	0.38119	0.39164	0.198201	0.717775	365.973
7n4j	1.7577	0.349378	0.932038	1.01767	7.37377	0.384092	0.447808	0.443713	1.80908	482.231
7n6p	2.7609	4.15621	2.54646	1.46245	8.94284	3.87048	2.24308	1.36755	8.90309	494.769
7n8q	4.17232	0.594218	0.633763	0.765062	1.68273	0.757065	1.15953	0.568906	0.776787	382.327
7nab	1.98347	0.256715	0.529719	0.522006	1.70979	0.324712	0.395476	0.287095	0.48957	378.459
7nc0	2.27896	0.300652	0.390317	0.302813	1.41843	0.374277	0.499482	0.306362	0.609539	456.934
7np1	3.55935	0.305274	0.61045	0.610134	5.65743	0.502621	0.399541	0.221319	2.10385	402.325
7o2z	1.80266	0.809689	1.47879	0.807515	2.78162	0.370316	0.811513	0.405052	0.426927	409.771
7o30	1.71291	0.412451	0.483495	0.543248	2.45622	0.334306	0.684584	0.476279	0.501254	638.708
7o33	2.22116	0.342653	0.666279	0.4204	0.830649	0.412831	0.86626	0.598244	0.547117	465.204
7o4y	0.773873	0.337738	0.546391	0.453882	1.98234	0.406085	0.294864	0.214316	0.194745	419.378
7oo2	0.805691	0.576481	0.584867	0.431589	0.49696	0.343979	0.351212	0.322453	0.410139	391.19
7or9	3.80677	0.333741	0.403541	0.617324	3.16547	0.294155	0.255911	0.332826	1.41528	392.255
7ora	4.05978	0.414322	2.14223	0.679043	6.07968	0.413439	0.432522	0.395973	0.792281	780.163
7ow1	3.02902	0.514456	0.533979	0.64024	2.96006	0.277209	0.769201	0.348148	0.926002	494.661
7phu	3.4562	0.290224	0.426439	0.516708	4.60009	0.429122	0.342078	0.427053	0.726982	477.695
7phw	1.87736	0.398364	0.455159	0.534708	7.08407	0.399736	0.606436	0.408884	5.0353	367.76
7pi7	4.07307	0.360762	0.38064	1.37362	0.432503	0.2759	0.502	0.257527	1.43006	490.199
7pqy	2.28356	0.319426	0.62017	0.387705	5.87751	0.320944	0.38648	0.287113	0.909492	364.707
7pr0	2.47221	0.334897	0.639301	0.445074	5.88596	0.405742	0.523621	0.388427	2.67189	396.863
7ps0	1.85884	0.345773	0.4992	0.458595	1.73375	0.357739	4.90064	0.527439	1.88583	388.55
7ps1	3.53586	0.257308	0.538086	0.488819	2.33845	0.426146	0.711912	0.612395	1.17742	428.918
7ps3	3.47217	0.48573	0.294359	0.382269	3.22887	0.468293	0.372564	0.231952	0.40054	470.752
7ps4	1.84137	0.32136	0.308989	0.711251	2.19781	0.435442	0.380818	0.435844	0.770505	472.37
7ps6	3.45419	0.396839	0.58616	0.713535	3.02549	0.325763	0.521754	0.356348	0.466799	390.632
7q0g	0.932676	0.319967	0.780406	0.360092	5.76566	0.306886	0.454388	0.349657	0.968347	365.224
7q0i	1.9514	0.294945	0.425747	0.381834	1.31871	0.687881	1.11675	1.00002	0.91461	527.097
7q4q	4.26057	0.830097	0.356427	0.909997	2.75365	0.309438	0.493107	0.467353	0.51291	393.542
7qez	4.23671	0.569718	2.03086	0.705103	5.46432	0.691353	0.572476	1.26552	1.03667	391.177
7qf0	1.87945	0.246058	0.540371	0.416371	0.9177	0.355627	0.456284	0.196376	2.57809	495.256
7qf1	5.33321	0.363071	2.68541	0.695756	4.28682	0.408609	0.340138	0.793917	0.720337	502.059
7qnx	5.61423	3.89614	2.05401	1.42559	7.27982	3.67132	2.45042	1.3327	7.98394	480.05
7qny	2.15474	0.246864	0.524787	0.378884	0.576634	0.418118	0.997016	0.508215	1.68872	347.599
7qu1	2.21482	0.676148	0.352428	0.534803	1.5459	0.385259	0.61743	0.218334	0.392816	403.365
7qu2	5.73682	0.407829	0.480686	0.662941	6.33753	0.659883	0.667638	0.797571	0.417797	377.911
7rah	3.2258	0.472973	0.410826	0.346922	2.67623	0.334708	0.267204	0.383836	0.260813	490.973
7rco	1.27995	0.444197	0.45737	1.01869	4.40593	0.463168	0.38223	0.379872	1.0557	393.653
7rd3	3.16338	0.272856	0.44611	0.638906	5.76421	0.251918	1.26376	0.346109	0.505996	470.056
7rda	4.79967	0.262592	0.426542	0.608525	6.22206	0.299048	1.36422	0.453499	0.503628	576.24
7rdk	1.59279	0.423724	0.396709	0.917877	6.89809	0.299644	1.61631	0.438689	2.17975	416.539
7re7	6.92733	0.534686	2.92856	0.598925	3.1898	0.322734	0.653018	0.37953	1.91459	474.345
7rew	4.03517	0.338402	0.355874	0.704393	1.41297	0.553734	0.504322	0.297423	0.323844	386.406
7rks	3.476	0.363208	0.513878	0.305771	5.72753	0.567561	0.556146	0.820682	1.23884	476.214
7rlx	3.76667	0.81834	0.336989	0.549594	2.14837	0.428865	0.698328	0.747747	0.315626	397.226
7rm3	1.06222	0.309711	0.540005	0.499133	0.812912	0.541431	0.430514	0.903804	0.559896	438.688
7rnj	3.21245	0.476557	2.55176	0.714926	3.45792	0.494352	1.45116	0.30827	1.85226	453.566
7rpt	1.95638	0.286084	0.367167	0.299305	0.939285	0.375887	0.57833	0.23991	0.677138	369.425
7rqp	5.54087	0.55458	3.02141	1.6236	6.65108	0.388203	0.328747	0.395836	0.748808	388.055
7rqq	4.04654	0.470208	1.85327	1.17071	3.18521	0.304075	0.330481	0.456062	0.629624	413.852
7rqr	4.81881	0.611783	1.47794	0.969095	9.8749	0.309922	0.4519	0.461304	1.26221	492.033
7rt9	3.65899	0.32879	1.02122	0.940634	0.92812	0.374509	0.30204	0.227549	1.10681	487.707
7rta	3.62726	0.29162	0.393706	1.21555	1.0791	0.385717	0.271944	0.326111	1.30764	812.358
7rxi	6.28779	0.32519	0.356023	0.466796	1.67733	0.540823	0.367557	0.413664	0.917761	502.917
7rxj	3.04018	0.321784	0.341418	0.406094	0.610281	0.343131	0.923587	0.526256	0.247644	494.156
7rxl	1.20952	0.275518	0.288301	0.39878	2.76872	0.292984	0.826586	0.768565	1.01184	468.073
7ryu	10.6108	0.338661	3.05633	0.400381	3.03741	0.656995	0.398369	0.825716	0.962851	472.469
7ryv	3.42015	0.387153	1.3654	1.04153	3.18797	0.540021	3.24275	0.415838	2.69712	377.089
7s0b	3.04266	3.95703	1.65946	1.35859	6.89166	3.75444	2.10953	1.57333	7.79851	354.526
7s0x	5.82409	0.286904	0.319173	0.444365	3.02716	0.461781	1.12846	0.557369	2.84191	377.669
7s11	7.59713	0.492976	1.24477	0.550371	5.03035	0.469181	0.471606	1.41552	1.05568	385.74
7s13	2.77203	0.425383	0.580059	0.594136	0.783148	0.360467	0.583812	0.484577	2.02972	486.963
7s3m	2.56987	0.513751	0.53654	0.374248	2.16244	0.339131	0.688846	0.278325	0.567124	387.027
7s4g	93.7989	6.87078	4.57451	3.29254	9.366	6.59847	4.1651	2.4408	8.09028	389.452
7s5q	4.54753	0.39095	2.00002	0.809864	4.02304	0.561723	0.284341	0.437301	0.593327	387.973
7s5r	5.50748	0.3856	2.36994	0.838637	5.68002	0.477314	0.382488	0.396298	0.513492	517.534
7s8g	1.36449	0.404991	0.543742	0.734963	0.774267	0.436246	0.717897	0.362675	0.616938	499.398
7s8h	2.91152	0.378776	0.522462	0.294498	6.45622	0.504417	0.438573	0.354586	3.05152	453.988
7sbu	2.41159	0.474175	2.0318	0.588604	0.94907	0.381363	0.432138	0.318591	1.16303	477.974
7seg	1.16046	0.251673	0.431239	0.43728	4.7854	0.49628	0.768072	0.727609	0.506135	484.426
7sem	1.70719	0.210969	0.238519	0.370422	2.38997	0.384017	0.440887	0.71374	0.433069	385.72
7shu	4.07362	3.87168	1.85928	1.38604	6.92203	3.74628	2.42885	1.38608	7.73513	468.157
7shy	1.30833	0.483501	1.11673	0.770825	2.79165	0.412349	0.785201	0.50591	0.651218	381.151
7shz	5.22286	0.381424	0.849394	0.728684	3.44569	0.323266	0.776263	0.317638	0.826901	467.813
7si0	7.73641	4.01755	2.04878	1.18677	7.19588	3.74708	2.36061	1.44639	7.8995	468.728
7sjs	5.85353	0.292615	0.385696	0.272198	3.94691	0.372249	0.894174	0.256881	2.84195	375.482
7skz	5.0516	1.00629	0.608715	0.755496	2.38413	0.506823	0.191122	0.326269	1.48564	384.417
7sn1	1.30621	0.232397	0.322701	0.387518	3.05116	0.528461	0.476429	0.334132	3.0784	385.942
7so5	6.9816	3.89261	2.64742	1.60329	7.01151	3.80975	2.10676	1.35423	7.35178	389.761
7st8	5.48358	3.89891	1.62579	1.69729	7.29322	3.72908	2.18075	1.4323	8.30222	489.322
7stz	2.90998	0.270431	0.619223	0.354914	0.465114	0.368943	0.703874	0.355829	0.552964	369.163
7su0	2.25187	0.294516	0.275593	0.5995	2.5186	0.272392	1.52467	0.322095	0.725364	372.889
7syy	2.75725	0.3049	0.459225	0.542654	1.97195	0.392662	0.463525	0.222526	0.395758	393.827
7t0k	7.46481	4.55154	1.69049	0.98548	11.2936	4.24911	2.83943	1.91255	7.16513	472.455
7t7b	2.14446	0.348388	0.482295	0.741212	1.5546	0.326302	0.308641	0.308002	1.06047	398.025
7tcq	4.01868	0.318696	0.370776	0.510769	0.367189	0.282425	0.351356	0.219377	0.661734	372.425
7te4	7.09532	0.49108	0.491078	0.687178	3.41406	0.491158	0.460675	0.272014	0.878017	542.395
7tp3	2.06298	0.290238	0.339497	0.374156	3.48512	0.318903	0.235684	0.278056	0.862666	395.633
7tp4	5.62238	0.361755	0.523076	0.339764	6.03412	0.256665	0.922944	0.353439	1.52635	373.164
7tqa	1.91413	0.345104	0.576852	0.340735	2.68716	0.369809	1.13759	0.296466	0.323691	381.836
7ttm	5.52614	0.397301	0.966478	0.675316	4.81679	0.379164	0.83712	0.353255	1.44081	402.206
7tus	7.73879	0.381131	0.319162	0.617175	3.38828	0.496251	1.99216	0.589338	0.453398	457.678
7u09	4.57863	0.469895	0.899081	0.647785	4.25493	0.507417	0.498628	0.477506	0.991401	396.301
7u0a	2.19369	0.588816	0.791563	1.3173	7.68133	0.411723	0.391841	0.387717	0.460556	508.199
7u0b	4.53483	4.03595	3.73007	3.69519	6.60702	3.92269	2.34112	1.51038	8.95874	395.618
7u0e	1.5104	0.356705	1.71147	0.506761	13.1504	0.296415	0.376518	0.779811	0.635047	495.289
7u2d	2.41907	0.408265	0.254684	1.1783	4.88685	0.462621	0.802867	0.362207	2.3118	480.063
7u2e	1.49329	0.411426	0.308742	1.21208	5.05442	0.433863	0.732271	0.494213	2.62947	415.953
7uem	5.06596	0.310593	0.393723	0.714261	0.958757	0.444538	0.916793	0.616955	0.871871	452.115
7uen	2.33043	0.295545	0.745382	0.468458	1.51557	0.54965	0.558627	0.380977	0.329425	400.148
7urq	1.86985	0.245881	0.701191	0.27256	2.90577	0.356378	0.498894	0.249572	2.34068	372.323
7v5n	2.80606	0.307779	0.286899	0.537356	3.59495	0.437633	0.304045	0.350074	0.394057	386.726
7vsw	1.3986	0.350896	1.38208	0.663182	2.03608	0.428338	0.426657	0.830979	0.650459	472.092
7vux	3.14454	0.539347	0.438714	0.615656	0.619441	0.317996	0.249027	0.399588	0.334211	473.284
7vyr	2.14456	0.313312	2.31643	0.696694	0.764919	0.387116	0.40972	0.210963	0.770039	366.899
7vyt	5.4784	0.340408	2.91859	1.43436	1.29644	0.441673	0.560705	0.328453	2.56461	530.018
7wkx	9.01965	0.472769	3.39504	0.862235	1.19902	0.670447	0.417933	0.877749	0.504846	382.728
7wph	2.75083	0.371031	0.955069	0.631065	2.11554	0.305498	0.492475	0.318932	0.540159	383.772
7wpv	3.31861	0.376244	0.471419	0.379389	4.05884	0.281283	1.07011	0.294524	0.930514	470.477
7x9e	7.04003	0.975187	0.664305	0.485033	2.20421	0.3243	0.690824	0.581419	1.23219	377.613
7z0x	1.43498	0.242692	0.493681	0.862683	7.51288	0.338621	0.701018	0.325091	1.02952	401.669
7z0y	1.68896	0.340026	0.592372	0.583826	8.26376	0.338084	1.00645	0.436386	0.909348	478.939
7zf6	7.20734	0.669496	3.35394	2.96376	6.17329	0.385312	0.385095	0.373143	0.675034	413.016
7zf8	1.52361	0.272313	0.622198	0.442431	1.7062	0.347559	0.263385	0.222095	2.70997	473.654
7zwi	1.65101	0.236215	0.32552	0.281453	2.44217	0.341487	0.733122	0.270365	1.37617	377.739
8cwv	2.03235	0.316979	0.564065	0.408017	1.70368	0.355248	0.546991	0.292127	2.836	366.701
8d36	3.88853	0.598437	0.436469	0.676666	9.27403	0.291414	0.836026	0.222644	1.19133	493.9
8d6z	1.62753	0.424784	0.48841	0.507724	3.06688	0.486472	0.387137	0.660878	1.22682	387.677
8dao	2.73966	0.33498	0.420204	0.550972	10.2856	0.451147	0.370628	0.498022	2.9761	418.217
8dcc	1.73525	0.33207	1.11554	0.443778	3.73755	0.34893	0.418057	0.301316	2.25398	389.865

## Sheet: IgFold paired
PDB	OCD	H Fr	CDRH1	CDRH2	CDRH3	L Fr	CDRL1	CDRL2	CDRL3	Runtime
6xlz	3.99698	0.800654	2.2566	1.21106	6.23122	0.402367	0.546518	0.535545	1.02387	22.9727
6xm2	4.95594	0.336557	0.438748	1.01747	4.79612	0.451325	1.1939	0.271228	2.98957	23.4048
6xp6	1.44521	0.350771	4.87418	1.06663	1.37452	0.432344	0.394077	0.344105	0.917694	22.5759
6xsn	1.76976	0.548462	0.818563	1.77006	1.55115	0.444055	0.771585	0.825773	0.779506	23.2045
6xsw	3.13056	0.399948	0.68319	0.98858	1.47309	0.404372	0.498589	0.384757	1.33774	22.9652
7a0x	4.73791	0.464125	0.268519	1.26173	3.34063	0.771416	1.77971	1.00803	1.49959	21.571
7a3u	0.650747	0.457139	0.563979	0.799415	3.58319	0.391356	0.517642	0.458911	0.683175	24.1651
7ahu	1.57751	0.427462	0.8655	0.788663	1.77533	0.546344	4.24339	2.13542	2.51898	23.2919
7amq	2.13984	0.462165	0.375903	0.624401	2.82482	0.336236	1.06979	0.250992	0.683304	24.2055
7ams	2.88529	0.460287	0.277273	0.569845	2.89702	0.338077	1.1919	0.28444	0.789149	24.1105
7arn	8.21626	0.399417	0.379699	0.323033	1.88724	0.531563	0.577514	0.225043	0.760577	22.7828
7b0b	5.14118	0.53225	0.75561	0.963589	2.7789	0.442675	0.611355	0.283441	0.83279	23.3812
7bbg	5.19448	0.446655	2.65434	0.71615	2.82832	0.414528	0.257858	0.330564	0.846419	22.9842
7bbj	6.4418	0.536111	0.466679	0.648201	1.21618	0.405602	0.784019	0.443578	1.02564	23.5585
7bg1	2.06566	0.698798	0.474592	0.747121	1.477	0.37091	0.603554	0.376209	0.82934	23.607
7bh8	1.40217	0.823414	0.660012	0.700519	4.19385	0.389889	0.773759	0.456174	1.08548	23.0696
7bnv	2.46082	0.35544	0.567209	0.664277	6.93944	0.436297	1.64359	0.372067	2.32302	24.2376
7cj2	5.23878	0.4011	0.342251	0.56516	2.82251	0.339015	0.416957	0.381688	1.00921	22.4059
7daa	3.3541	0.596615	0.389322	0.767725	1.6664	0.477017	0.384867	0.349228	2.43781	22.1726
7dk2	6.50448	1.09854	0.872423	1.43989	9.7406	0.464178	0.579127	0.559376	1.06469	22.7724
7doh	4.90092	0.476245	0.459283	0.56976	1.19914	0.402651	0.761183	0.544606	0.730732	23.1168
7e3o	6.7584	0.517572	0.642056	0.842766	4.33555	0.554473	0.618644	0.247894	0.865902	22.5427
7e5o	5.03163	0.494083	1.01557	1.0978	2.51008	0.511014	0.440311	0.238235	1.49196	23.0351
7e6p	8.63039	0.656172	0.603336	0.839312	2.14321	0.552846	1.48379	0.300157	1.01157	23.6223
7e72	5.55993	0.565969	0.506538	0.567486	1.43563	0.471863	0.733387	0.567559	1.00863	22.5195
7e9b	5.07562	0.358905	0.532218	0.359081	2.7779	0.431939	0.421212	0.289222	1.08915	22.7508
7eyc	9.7151	0.434154	0.866686	0.646414	1.01953	0.501422	0.60682	0.438584	0.577884	23.2384
7f6z	2.04949	0.384942	0.847408	0.744455	2.26025	0.47074	0.501253	0.419177	2.54625	22.6064
7f7e	8.45887	0.404676	0.585407	0.505869	4.2762	1.01994	1.36306	0.456721	2.9966	23.3061
7fcp	2.93193	0.440633	0.245635	0.774386	4.05912	0.322457	0.566175	0.222902	1.10722	23.8791
7fgj	10.225	0.765737	0.876116	0.479561	0.940949	0.478698	0.944772	0.685225	1.43266	23.4944
7fjs	3.61622	0.393864	0.469538	0.602554	2.2454	0.419436	0.952437	0.413896	0.943318	24.1534
7jkm	1.15104	0.295271	0.507964	0.492467	3.37139	0.415494	0.422588	0.333668	1.27611	23.2383
7k7r	3.31172	0.363619	0.614185	0.717525	1.92564	0.514291	0.881536	0.726397	1.21925	23.762
7kba	3.71353	0.707748	0.416785	1.62634	4.3811	0.463182	0.36613	0.405435	0.90626	23.7645
7keo	2.24653	0.361775	0.553534	0.622687	3.72415	0.499152	0.405271	0.441682	0.639848	23.1482
7kf0	1.00259	0.340248	0.299855	0.639702	1.50827	0.414277	3.14311	0.363212	0.936889	23.631
7kf1	4.90063	0.298569	0.401667	0.637914	2.85555	0.497554	3.14971	0.543239	1.33294	23.4967
7kkh	5.86851	0.371299	0.540733	0.453601	1.3428	0.556296	0.79182	0.447776	0.681382	22.7058
7kkz	2.478	0.888682	0.330537	0.742024	5.3559	0.457822	0.696007	0.397153	0.879458	23.228
7kn4	2.42642	0.435322	3.35239	0.91741	2.71717	0.407552	0.496516	0.271152	0.715256	22.9772
7kpj	3.06977	0.355193	0.402941	0.349353	2.97404	0.397138	0.520381	0.615288	1.09515	23.0139
7kql	3.12869	0.485964	0.829543	1.40444	3.1603	0.437913	1.49585	0.246434	1.10133	23.0408
7kyo	3.40627	0.531171	1.49881	0.555195	4.38507	0.484471	0.9258	0.907801	0.906466	23.1794
7l77	4.58977	0.750322	0.905665	0.472067	2.26961	0.790034	0.714309	0.422787	1.49056	23.997
7l79	3.8957	0.71652	0.556655	1.06248	2.80938	0.401268	0.437431	0.406174	1.13529	23.5684
7l7e	5.74661	0.460671	0.717156	0.851506	3.06097	0.48711	0.452424	0.304493	1.25537	23.4172
7l7r	11.6014	0.276364	0.401222	1.01915	2.01376	0.337358	0.264672	0.322724	0.99028	22.9379
7lf7	3.0387	0.339607	0.525976	0.521877	2.67772	0.627423	0.545994	0.353988	1.14627	23.4369
7lfa	8.08028	0.407278	0.836648	0.923112	0.844223	0.448376	0.445736	0.613005	0.952996	23.2235
7lfb	2.65475	0.723213	0.299802	0.751428	2.2521	0.464428	0.650298	0.350098	1.31205	23.3623
7lr3	8.49583	0.484334	0.444995	0.642791	1.59906	0.571685	0.69869	1.31214	0.843804	22.697
7lr4	3.75737	0.462259	1.43707	0.544441	2.86579	0.496913	0.717496	0.33385	0.834585	23.4936
7lyw	0.850226	0.432481	0.368365	0.823676	4.27392	0.364365	1.04871	0.208073	0.957505	23.1341
7m2i	2.75041	0.328474	0.710612	0.586366	0.97478	0.44107	0.382649	0.436318	1.13382	23.0833
7mdj	1.85541	0.602582	2.19838	0.985835	1.27971	0.451447	0.561369	0.502775	1.12353	23.1027
7mdp	1.91369	0.51612	0.678231	0.335108	4.5067	0.410325	0.348062	0.469873	0.868815	22.7907
7mf7	3.56319	0.390131	0.720258	0.666508	2.77019	0.39228	0.509478	1.1526	1.6949	24.0755
7mlh	4.20751	0.696718	2.16063	1.2312	2.81354	0.406267	0.264945	0.254656	1.16476	22.9892
7mrz	2.75513	0.633031	2.76757	0.814909	1.79002	0.454146	0.50278	0.460816	1.67518	23.3922
7msq	2.61555	0.444089	0.600323	0.809499	8.07193	0.502203	0.378071	0.311321	0.889177	24.1984
7mu4	5.32374	0.438722	1.27842	0.761713	3.27064	0.510561	0.805597	0.673763	1.14727	23.8621
7mx8	5.06737	0.699106	2.54602	0.841396	5.3445	0.327107	0.302431	0.177468	2.07115	23.1617
7mzf	7.38755	0.400051	0.801057	0.374252	2.06027	0.486396	0.391453	0.362451	1.30655	23.4237
7mzg	6.57269	0.277073	0.836004	0.73577	2.15827	0.424112	0.683036	0.320541	2.46482	22.6526
7mzh	2.38235	0.514473	0.4566	0.768596	0.995314	0.389059	0.505078	0.515349	0.833403	22.6158
7mzj	5.22514	0.5748	0.455463	0.833206	0.983366	0.485204	0.598411	0.326555	1.30451	21.745
7mzk	1.44963	0.387067	0.305513	0.66676	3.32115	0.486446	0.468251	0.335966	0.907945	24.3265
7n04	2.97625	1.08391	0.453552	1.1847	3.87507	0.497494	1.04893	0.428324	0.895679	24.4656
7n08	4.00297	0.446774	0.430662	0.507146	3.09284	0.434759	0.250542	0.355774	0.854941	23.1502
7n0u	7.77648	0.92451	1.61491	0.637385	2.04533	0.486226	0.612198	0.503529	0.841219	22.4058
7n0x	1.58871	0.489367	0.382633	0.901886	3.32846	0.825863	1.2788	0.485886	2.75024	22.6636
7n3c	3.04116	0.385635	0.431562	0.607232	7.55143	0.36019	0.30648	0.349829	0.995202	23.7331
7n3d	3.64958	0.470468	0.873085	0.690865	4.5931	0.510793	0.441029	0.247383	0.925022	23.8693
7n3e	3.25842	0.401218	0.968564	0.698561	1.38284	0.415562	0.964044	0.306421	1.65804	23.17
7n3f	15.4559	0.306096	0.284421	0.451395	1.44158	0.461034	0.83964	0.302077	2.69664	22.358
7n3g	1.93286	0.489777	0.683272	0.583189	4.69261	0.422909	1.4799	0.277285	1.25789	22.6934
7n3h	4.45761	0.579742	0.512104	0.595285	2.32544	0.628474	0.811192	0.550924	1.43976	22.1016
7n4i	4.08083	0.429649	0.451741	0.889636	2.1434	0.411076	0.427193	0.265743	0.935902	23.2971
7n4j	3.61564	0.537443	0.808975	1.06918	6.49702	0.463832	0.799987	0.438186	2.1814	24.0802
7n6p	1.661	0.666648	2.28226	0.89562	7.0647	0.342993	0.567791	0.303167	0.946068	23.7428
7n8q	4.88527	0.528766	0.671882	0.717612	2.36337	0.704215	1.19531	0.540359	1.41996	23.7561
7nab	2.18124	0.39118	0.604542	0.541456	3.69925	0.427169	0.342289	0.354574	1.0506	23.6282
7nc0	1.37869	0.371216	0.576271	0.528021	2.24657	0.463755	0.665474	0.453117	1.06901	22.6012
7np1	2.99615	0.409435	0.75568	0.611265	5.64275	0.594548	0.537622	0.261449	1.88916	23.1524
7o2z	1.36004	0.848188	1.5618	0.900153	3.05931	0.314748	0.913001	0.319974	0.732151	24.1272
7o30	1.96205	0.490439	0.333765	0.631865	2.97149	0.400134	0.749776	0.597951	0.948973	23.99
7o33	2.34133	0.584186	0.730459	0.51133	1.49379	0.588168	1.03672	0.356032	0.957784	22.3682
7o4y	1.62699	0.651185	0.684959	0.891202	1.63852	0.477744	0.513453	0.186653	0.846683	23.7011
7oo2	4.35365	0.414882	0.461975	0.78046	1.19928	0.45304	0.385181	0.498407	1.04044	22.7608
7or9	3.03306	0.355124	0.307927	0.79219	3.09283	0.352035	0.427233	0.284107	0.939597	23.6024
7ora	6.06409	0.3976	0.597072	0.677755	2.79765	0.464096	0.483569	0.358363	0.958915	22.755
7ow1	5.06114	0.550637	0.672842	0.807477	1.50789	0.328266	0.674585	0.337786	0.862978	22.6167
7phu	1.54354	0.430742	0.438256	0.506792	3.9948	0.443933	0.646026	0.388258	0.649725	23.4588
7phw	3.94292	0.475606	0.406226	0.655382	4.75889	0.871686	1.7243	1.09583	3.409	21.7808
7pi7	4.92338	0.371239	0.46765	1.33992	0.778497	0.268238	0.620069	0.348996	0.868523	23.139
7pqy	1.42004	0.390347	0.719619	0.441351	4.19058	0.366692	0.324984	0.416997	1.06296	22.8737
7pr0	1.55504	0.410926	0.592533	0.628406	8.52679	0.502188	0.656654	0.397363	2.24858	23.9394
7ps0	1.39554	0.468515	0.547394	0.543575	2.10916	0.453027	4.34041	0.421834	2.27536	23.3865
7ps1	1.88278	0.32686	0.870323	0.559958	1.63225	0.402654	0.939962	0.518971	1.47112	22.5821
7ps3	2.95737	0.484172	0.317336	0.53849	6.1024	0.442518	0.211758	0.220079	0.674997	23.3526
7ps4	2.76174	0.392923	0.28027	0.824987	3.90713	0.538576	0.562794	0.44896	0.838817	23.2339
7ps6	2.09525	0.480886	0.597084	0.94557	4.04605	0.43945	0.517486	0.359359	0.915958	23.5701
7q0g	2.51889	0.495808	0.908638	0.544851	4.2196	0.365949	0.280771	0.415901	0.977405	22.2653
7q0i	2.88159	0.429016	0.390292	0.390414	3.36719	0.631696	1.22485	0.832067	1.02399	22.864
7q4q	3.34013	0.643961	0.310651	0.588164	1.37779	0.372301	0.733188	0.360813	0.857675	25.7556
7qez	4.03839	0.591742	0.876526	0.697127	2.46976	0.669421	0.583666	1.2799	0.816194	23.4918
7qf0	1.23278	0.351531	0.722713	0.461435	2.36327	0.481908	0.616982	0.334509	2.47897	22.4726
7qf1	7.35711	0.498143	2.65121	1.06063	3.7105	0.385057	0.344365	0.801286	0.905015	23.4182
7qnx	2.88145	0.411183	0.744324	0.712218	2.19792	0.399906	0.388617	0.401689	0.982952	23.0601
7qny	3.56738	0.33583	0.772596	0.638658	1.33455	0.411434	0.929942	0.579589	1.28157	23.045
7qu1	2.76309	0.570364	0.305859	0.656907	2.00582	0.439143	0.642138	0.410608	0.89535	23.5611
7qu2	6.74051	0.368077	0.366585	0.719816	3.30065	0.693518	0.88079	0.77662	0.746629	23.835
7rah	2.37074	0.4901	0.514781	0.53377	3.09628	0.498078	0.580888	0.561238	0.43104	22.9546
7rco	4.30332	0.539974	0.452208	1.0525	5.08358	0.46703	1.07026	0.452191	2.70071	23.3459
7rd3	3.29876	0.360493	0.42689	0.643013	4.88792	0.401666	1.12716	0.30204	0.890326	24.0084
7rda	4.61225	0.40817	0.387274	0.506526	4.03318	0.385235	1.34626	0.372838	0.906457	23.5177
7rdk	1.68636	0.49253	0.708492	1.03625	5.59005	0.439543	1.07432	0.333619	0.842074	23.553
7re7	6.50726	0.560939	3.17949	0.640371	1.00547	0.427117	0.44016	1.16986	1.72752	22.9389
7rew	2.45172	0.412494	0.280573	0.812023	3.91812	0.511336	1.15153	0.295337	0.971866	22.8628
7rks	4.98216	0.393431	0.665167	0.654274	6.32622	0.616624	1.21679	0.982251	0.875417	23.8094
7rlx	4.23078	0.524852	0.380036	0.697162	3.11637	0.450657	0.513021	0.72645	0.810641	23.9482
7rm3	2.10395	0.40756	0.437878	0.429821	2.07823	0.573298	0.53638	0.801812	0.872694	23.7318
7rnj	3.23499	0.513355	2.47779	1.31953	0.978336	0.380501	1.66663	0.235419	2.31386	23.1552
7rpt	1.23007	0.336451	0.371044	0.494891	2.8947	0.47591	0.570937	0.269393	0.80168	22.7621
7rqp	2.99393	0.58665	2.9226	1.38348	6.11007	0.428743	0.368888	0.422131	0.848539	23.6738
7rqq	2.92735	0.467025	1.89184	0.967364	7.0049	0.430079	0.234646	0.305177	1.34265	23.6931
7rqr	1.85884	0.577015	1.38651	0.978785	7.88272	0.342924	0.340443	0.334687	1.83777	23.2644
7rt9	4.31621	0.410947	0.735158	0.741859	1.40242	0.372405	0.370156	0.273212	1.15266	22.4708
7rta	4.72763	0.350858	0.694571	1.34706	1.78918	0.325525	0.246027	0.297045	1.3575	22.1177
7rxi	7.26255	0.308757	0.477837	0.519166	3.21771	0.537212	0.424717	0.365273	2.39608	22.7235
7rxj	3.98353	0.478285	0.491745	0.63655	3.69348	0.473694	1.15431	0.553237	0.788524	22.8953
7rxl	1.71194	0.411217	0.450682	0.458202	2.08456	0.293513	0.990979	0.741353	0.892416	22.3421
7ryu	11.7827	0.352405	3.01827	0.866663	3.75114	0.653849	0.89955	0.962154	1.05087	23.7019
7ryv	3.2433	0.376266	1.36294	1.10279	2.86275	0.451405	2.2782	0.482397	3.11281	23.365
7s0b	1.4631	0.39789	0.339187	0.496164	3.30958	0.441986	0.768944	0.859199	1.03836	22.9108
7s0x	4.57385	0.362243	0.401474	0.356497	2.09858	0.411771	1.00663	0.539961	2.41403	22.683
7s11	8.84637	0.496238	1.13322	0.805833	4.3082	0.516682	0.749651	0.465193	1.16088	22.8928
7s13	1.93674	0.441146	0.560557	0.706726	2.52284	0.553236	0.837344	0.900734	2.3896	22.3166
7s3m	1.36154	0.367185	0.449225	0.417152	2.69789	0.387698	0.774137	0.217882	0.872195	23.7267
7s4g	4.53117	0.41044	0.370467	0.656955	0.857896	0.432418	0.980769	0.423619	0.825798	23.2146
7s5q	5.29025	0.393469	0.537157	0.763827	2.29327	0.497936	0.427026	0.411342	1.03493	23.2881
7s5r	5.87523	0.41214	0.556024	0.804274	2.39197	0.488982	0.462088	0.322841	0.933824	23.0414
7s8g	1.93832	0.360933	0.609723	1.04081	1.45792	0.456744	0.774002	0.471268	1.37321	22.8825
7s8h	1.7367	0.493486	0.424742	0.366186	2.39109	0.647647	0.683224	0.320902	2.88417	23.5036
7sbu	4.38321	0.533367	2.17071	0.93817	3.65018	0.39292	0.396708	0.290414	0.930237	23.2204
7seg	1.02036	0.400694	0.458495	0.63429	2.58675	0.506401	0.679595	0.457147	0.784008	22.7291
7sem	2.83694	0.356539	0.269214	0.572014	4.53483	0.389111	1.05876	0.695412	1.7842	23.0957
7shu	4.34389	0.536097	0.953192	0.911666	3.12326	0.461563	0.73997	0.407288	0.79985	23.7384
7shy	2.82994	0.50621	1.06623	0.835642	2.62793	0.522042	0.683968	0.483737	0.73499	23.797
7shz	5.96977	0.464134	1.11552	1.19023	2.73961	0.306792	1.06632	0.251695	1.01901	23.2372
7si0	7.48838	0.540179	1.06015	1.02429	2.8623	0.44202	0.703815	0.406925	0.948829	23.4023
7sjs	2.82043	0.368954	0.628198	0.747691	5.08792	0.357659	0.932971	0.405292	2.20208	22.0444
7skz	3.03794	0.923239	0.505177	0.647829	2.86829	0.438887	0.235631	0.498509	1.84364	23.4076
7sn1	1.18206	0.356891	0.362254	0.429575	3.58187	0.577161	0.554427	0.445177	3.90627	23.7972
7so5	3.48971	0.460536	1.27249	0.367595	5.0629	0.529096	0.944219	0.280552	0.816449	23.2833
7st8	1.06061	0.455479	0.777087	0.505933	1.94771	0.472817	0.623381	0.520386	0.966739	23.3559
7stz	2.39423	0.282364	0.343326	0.553407	1.77502	0.469121	0.992199	0.55097	0.84374	23.5564
7su0	1.97192	0.377836	0.312496	0.656423	2.01896	0.39746	1.43757	0.27643	1.12359	23.1946
7syy	2.16762	0.44834	0.572928	0.937308	2.70593	0.322464	0.60709	0.279121	0.847008	23.8914
7t0k	3.91067	0.343845	0.32531	0.383918	4.25713	0.419128	1.12735	0.438958	0.549903	24.5816
7t7b	1.61864	0.415116	0.456311	0.947408	3.52427	0.391332	0.479846	0.344336	0.917324	24.2837
7tcq	6.27057	0.408977	0.519323	0.741604	0.67825	0.424529	0.538466	0.391269	1.12726	22.7926
7te4	8.66035	0.610768	0.518874	0.717661	2.24341	0.61442	0.740665	0.315216	0.899039	23.3049
7tp3	5.12512	0.34505	0.243371	0.403442	3.27567	0.433029	0.249745	0.382299	1.13566	23.7901
7tp4	4.11783	0.330936	0.336169	0.546509	4.31674	0.403868	0.495679	0.383658	1.86109	22.8767
7tqa	1.25805	0.396172	0.627017	0.443594	3.3194	0.349803	0.739386	0.243858	0.631821	23.7204
7ttm	4.71828	0.434176	0.825638	0.527362	3.00775	0.394056	0.625941	0.390705	1.48126	23.9735
7tus	4.05304	0.553116	0.374309	0.669555	3.24373	0.426622	2.2451	0.456094	0.870127	23.2195
7u09	5.97322	0.642912	1.49381	1.06758	4.89702	0.685857	0.620907	0.480502	1.67633	23.6334
7u0a	2.51246	0.582602	0.695622	1.48232	6.16214	0.423764	0.375871	0.339393	0.953246	22.6814
7u0b	1.12915	0.654221	3.55437	3.06038	4.32984	0.475723	0.505786	0.556085	0.827675	23.1032
7u0e	1.57198	0.454232	2.73962	0.714685	11.3202	0.389537	0.660933	0.85744	2.39618	22.8351
7u2d	4.36828	0.481813	0.444378	1.31276	4.14203	0.540366	0.677042	0.437313	2.25935	23.6063
7u2e	3.42815	0.527688	0.520474	1.37988	4.22355	0.479338	0.63352	0.376275	2.30095	23.3724
7uem	3.3788	0.371885	0.366709	0.633769	2.51148	0.413444	0.635604	0.674886	0.921638	22.7629
7uen	4.36102	0.746018	0.750896	0.715953	1.45295	0.511512	1.00352	0.452544	0.644966	23.917
7urq	1.32586	0.368472	0.67579	0.500661	2.49709	0.476571	0.459768	0.359588	1.83893	22.9105
7v5n	2.95138	0.434559	0.405211	0.73497	3.06298	0.4526	0.447947	0.327344	0.726839	23.4284
7vsw	1.53168	0.46504	0.832461	0.794017	1.30419	0.463544	0.410793	0.797118	0.932818	22.4913
7vux	4.70244	0.493176	0.623494	0.354029	1.31203	0.507367	0.319689	0.516724	0.76599	22.3623
7vyr	3.388	0.431374	2.22849	0.787145	2.00217	0.447478	0.648195	0.220876	2.87565	22.3862
7vyt	6.35741	0.397605	2.95985	1.59226	3.84254	0.468357	0.535924	0.29637	3.28754	22.4634
7wkx	10.4409	0.52763	3.90105	0.615992	1.59271	0.530768	0.503406	1.07433	1.13885	22.9044
7wph	0.559072	0.511542	0.556864	0.482652	3.33533	0.313524	0.625535	0.348092	0.650774	23.2684
7wpv	0.685134	0.604189	0.729222	0.990999	4.07796	0.334911	1.17352	0.308446	1.15502	23.2907
7x9e	7.21377	1.06837	0.697427	0.69204	5.3022	0.292271	0.648965	0.721953	1.45442	22.9801
7z0x	2.72022	0.449238	0.488766	1.12035	6.53059	0.52068	0.600945	0.272026	1.26293	23.0389
7z0y	2.76662	0.479146	0.4315	0.8736	7.47734	0.444279	0.694138	0.387214	1.32752	22.7544
7zf6	3.72927	0.512989	0.986184	1.3643	3.30621	0.347909	0.501033	0.280742	0.910694	23.4774
7zf8	1.93027	0.271029	0.822777	0.353048	1.91815	0.428977	0.330358	0.337664	2.63492	22.563
7zwi	3.89609	0.397786	0.540715	0.442942	1.85695	0.492277	0.804028	0.338687	1.19377	23.1321
8cwv	3.78674	0.35979	0.646755	0.467798	2.04656	0.414887	0.461757	0.320118	2.63397	22.8062
8d36	3.35679	0.503013	0.58183	0.865956	7.51934	0.491992	0.555913	0.191371	1.47288	22.7771
8d6z	4.51282	0.597653	0.558348	0.698783	4.85449	0.521189	0.343723	0.517509	1.57864	22.9819
8dao	2.5835	0.444525	0.328409	0.776794	9.27643	0.438417	0.417535	0.418332	2.05937	23.6542
8dcc	2.96837	0.397623	1.13282	0.691423	4.19261	0.401832	0.514642	0.322417	1.98021	23.3994

## Sheet: RepertoireBuilder nano
PDB	H Fr	CDRH1	CDRH2	CDRH3	Runtime
6zwk	0.537894	0.681444	0.851635	7.57989
7apj	0.817437	1.13994	0.411688	5.68494
7aqx	0.501254	0.614349	0.97284	8.31743
7aqy	0.6065	0.923864	1.14023	8.4136
7aqz	0.613419	0.900819	1.40396	5.04035
7ar0	0.686504	2.18808	1.03897	8.3655
7cz0	0.65563	1.14901	0.863661	6.25119
7czd	0.621981	0.805881	0.638085	4.01549
7djx	0.619797	1.16622	2.20495	9.79917
7djy	0.690168	1.40256	0.805372	8.86664
7dv4	0.537328	0.710588	1.06494	7.40538
7f07	0.530851	0.953692	0.526166	11.3895
7f5g	1.12078	4.08628	1.53426	3.66716
7f5h	0.942833	1.9521	2.09325	5.29015
7kd0	0.861553	0.982873	1.4917	5.89116
7kd2	1.0592	3.84499	1.29445	7.60261
7kdm	0.727277	2.01196	1.03662	8.85412
7l6v	1.33566	3.14491	1.76865	6.66817
7lzp	1.17785	4.07627	1.12164	1.78701
7m1h	1.32617	1.9349	1.36922	7.07619
7n4n	0.616464	0.582773	0.826039	2.07333
7na9	0.82788	1.33908	0.526239	8.38911
7ndf	0.656645	1.16681	0.644225	2.37739
7nfq	0.53401	0.374383	0.690149	4.24647
7nfr	0.470194	0.365085	0.372875	3.99662
7np9	0.55939	3.42768	1.24212	4.57345
7nqa	0.85982	3.07348	2.09672	11.7685
7nx0	0.792336	2.40498	1.46214	9.41888
7o06	0.485199	1.4038	0.770311	4.29292
7o0s	1.36837	3.10315	0.80421	7.05543
7o31	0.679013	0.870136	1.69849	3.48305
7olz	0.692597	1.57603	0.641996	5.6992
7om5	0.633454	1.25968	0.758836	9.13985
7omn	0.657092	0.762158	2.12333	6.20661
7omt	0.599078	1.51502	1.07802	7.64649
7on5	0.695716	3.03142	0.856681	3.88899
7ooi	0.906517	1.8089	0.760818	5.32125
7q6c	0.738258	0.719493	1.70298	3.55717
7qbf	0.982632	1.82696	0.54608	11.1243
7qbg	0.756198	1.73105	2.44238	5.70031
7qiv	0.73592	2.88927	0.806517	8.21013
7r1z	0.997259	2.97024	2.05175	6.26573
7r20	1.27947	2.8947	1.02841	6.20271
7r63	0.657634	1.3706	1.6277	7.56057
7r73	0.425937	2.67482	1.24863	5.3038
7r74	0.731636	3.61859	0.934096	1.45599
7r98	1.45698	3.21136	1.60413	9.68037
7rby	0.664372	3.66824	0.711376	8.14985
7ri1	1.59298	0.942875	10.2941	6.56527
7ri2	0.652018	2.87606	1.27026	12.1198
7s2s	0.912355	3.1153	0.810259	12.9863
7s7r	0.902919	2.84081	0.550389	8.90116
7t5f	0.578998	0.390897	1.57324	5.2591
7te8	0.774905	1.9674	2.2225	5.03787
7vfa	1.18559	3.17721	1.29094	9.66963
7vfb	1.15944	2.41591	2.17227	11.7811
7vke	0.548491	0.812264	0.806116	2.15516
7vnb	0.859118	3.86588	1.07416	7.35079
7vpy	0.729457	2.45053	1.67971	4.75924
7w1s	0.801019	2.15568	2.28337	4.72138
7x7d	1.067	1.92369	1.2139	13.9529
7xqv	1.17168	5.33713	4.97081	10.8074
7z1b	0.59089	2.41827	1.38908	8.41402
7z1c	0.62156	1.66611	0.856184	8.56752
7zml	0.880251	2.96911	0.863657	16.0512
7zmm	0.964313	3.04237	0.935649	15.8435
7zmq	0.777477	3.08925	0.776959	15.84
7zms	0.647992	3.33612	0.709837	14.7694
7zmv	0.646197	3.14946	0.650521	14.44
7zxu	0.663921	2.76975	1.74023	8.56356
8cwu	0.97742	3.35133	1.68126	6.26704

## Sheet: DeepAb nano
PDB	H Fr	CDRH1	CDRH2	CDRH3	Runtime
6zwk	0.820672	0.740602	0.780596	9.24321	195.835
7apj	0.68374	1.08083	0.436257	6.16769	184.364
7aqx	0.460545	1.38117	1.07051	10.5967	238.843
7aqy	0.528178	1.07859	1.33638	9.50515	226.412
7aqz	0.487653	0.945115	1.11769	10.3808	241.482
7ar0	0.544759	1.99753	0.826411	10.8319	239.354
7cz0	0.457539	0.884112	0.645101	2.94054	184.91
7czd	0.529265	0.996232	0.667307	8.14932	186.045
7djx	0.525535	1.11453	2.22291	5.88893	225.422
7djy	0.451719	0.733574	0.772509	11.3201	193.426
7dv4	0.481298	0.780517	1.1252	7.30794	200.427
7f07	0.593976	1.39462	0.557843	15.9502	198.288
7f5g	1.07454	4.25553	1.50027	6.36533	258.054
7f5h	0.833985	1.75043	2.2113	3.38793	188.447
7kd0	0.428625	0.989461	1.84295	3.80869	206.09
7kd2	1.1714	4.13437	1.05576	3.4276	201.811
7kdm	0.631427	1.80588	1.01976	4.1571	202.672
7l6v	1.39265	3.03439	1.74775	6.61415	188.324
7lzp	1.22759	2.54006	0.901178	1.74552	157.049
7m1h	1.29636	1.95366	1.53074	10.2816	213.226
7n4n	0.594012	0.347004	0.461447	1.253	163.847
7na9	0.60507	1.22018	0.657548	13.8859	188.258
7ndf	0.585512	1.26222	0.697773	4.86276	236.92
7nfq	0.488123	0.487609	0.62809	4.74874	234.58
7nfr	0.523903	0.458248	0.377029	5.42119	196.323
7np9	0.660655	3.92146	0.808267	7.95364	197.722
7nqa	0.718761	3.52537	1.87049	8.60031	284.054
7nx0	0.774361	2.66364	1.26649	10.8151	245.529
7o06	0.558721	1.49777	0.959067	8.74213	307.231
7o0s	1.46232	3.25338	1.09091	3.23043	309.87
7o31	0.541024	0.920591	1.54818	7.70537	214.478
7olz	0.534023	1.76595	0.484314	12.2635	233.011
7om5	0.4765	1.18489	0.919385	7.94421	279.049
7omn	0.726765	1.29087	1.65651	9.48688	302.233
7omt	0.512858	0.783792	0.782694	7.2891	226.322
7on5	0.676877	3.46333	1.49781	9.5896	247.189
7ooi	1.10219	1.64551	0.692108	7.00411	266.682
7q6c	0.576107	0.751308	1.62791	6.5937	210.172
7qbf	0.973257	1.72936	0.654186	15.5997	206.572
7qbg	0.696526	2.32994	1.77557	11.521	198.447
7qiv	0.57772	2.89615	0.775674	11.9961	187.452
7r1z	1.09344	2.37734	1.46625	3.25095	198.315
7r20	1.17414	2.80338	1.09316	9.91354	189.252
7r63	0.822721	1.36031	1.68042	10.4961	260.114
7r73	0.529748	3.47986	1.04357	8.35877	223.236
7r74	0.681316	3.34045	0.982422	3.2112	212.42
7r98	0.650349	3.36331	1.06711	9.38457	285.497
7rby	0.697994	3.48472	0.856649	7.31959	191.782
7ri1	0.799581	0.761843	1.3843	9.64433	265.421
7ri2	0.446237	2.74404	1.1626	11.0789	300.417
7s2s	0.802641	2.80117	1.06747	14.5447	226.968
7s7r	0.96126	2.82042	0.432341	9.90159	168.595
7t5f	0.63063	0.437689	0.635149	7.88263	208.716
7te8	0.932548	2.80446	1.88666	3.90309	203.878
7vfa	0.610875	1.2067	0.916053	13.1873	219.337
7vfb	0.596564	2.4696	1.4641	12.3699	246.149
7vke	0.295388	0.352365	0.377666	6.44648	229.222
7vnb	0.707684	3.4514	1.43664	6.8859	153.039
7vpy	0.7047	2.87958	1.4148	3.59673	241.579
7w1s	1.08316	3.04354	1.39297	2.10533	198.576
7x7d	0.557059	1.96738	0.779342	9.16772	211.444
7xqv	1.12263	4.7109	3.87215	7.5726	220.158
7z1b	0.371825	2.51155	1.24216	11.7592	217.867
7z1c	0.426569	1.85061	1.08224	7.96637	205.26
7zml	0.821591	3.32616	0.803342	15.4826	308.62
7zmm	0.943434	3.34602	0.942837	12.8787	257.346
7zmq	0.709948	3.26665	0.624262	17.284	218.627
7zms	0.607632	3.14527	0.799057	8.5106	268.054
7zmv	0.586589	3.2202	0.783099	17.0724	210.558
7zxu	0.765609	3.28525	1.65385	11.6239	251.218
8cwu	0.973232	3.42107	1.83004	7.71505	257.134

## Sheet: NanoNet nano
PDB	H Fr	CDRH1	CDRH2	CDRH3	Runtime
6zwk	0.439971	0.894714	0.581236	2.21125	12.9979
7apj	0.715385	3.34931	1.25105	5.97711	12.2147
7aqx	0.412652	0.65728	1.07302	4.55305	12.5093
7aqy	0.487937	0.481237	0.631057	2.68776	12.6609
7aqz	0.444381	0.639084	0.911434	3.29533	13.0503
7ar0	0.483084	0.63929	0.826244	1.80768	13.1062
7cz0	0.537957	0.908903	0.594237	2.15461	11.6956
7czd	0.595971	0.758451	0.51614	5.67551	11.9972
7djx	0.466056	1.43595	1.92651	7.20562	12.4059
7djy	0.496827	0.787881	0.815202	2.60199	12.4075
7dv4	0.545572	0.669537	0.963632	7.90818	12.2597
7f07	0.55876	0.940518	0.700762	10.6875	12.2786
7f5g	0.982687	3.83564	1.55396	4.10263	14.0249
7f5h	0.801679	1.55677	1.76542	2.58947	31.8124
7kd0	0.443149	1.28091	2.56665	5.77078	12.1292
7kd2	1.02444	3.2158	0.888202	1.81285	11.7604
7kdm	0.570973	0.923944	1.22569	7.57125	12.3548
7l6v	1.2935	2.8984	1.48869	10.9693	44.1836
7lzp	1.04863	2.3275	0.814731	1.57778	11.762
7m1h	1.18226	1.87707	1.27797	6.24115	12.3093
7n4n	0.447778	0.362259	0.466154	1.37429	11.6801
7na9	0.528261	1.48489	0.742189	2.35745	12.9694
7ndf	0.63578	2.98456	0.627252	5.0624	11.923
7nfq	0.619545	0.636725	0.580559	3.77308	12.3312
7nfr	0.422341	0.499466	0.5715	3.10843	13.4525
7np9	0.392095	3.03724	0.739443	3.4644	12.4111
7nqa	0.604833	2.35902	1.83546	10.221	12.0708
7nx0	0.759274	2.84824	1.20557	7.00906	12.6749
7o06	0.541523	3.32188	0.731872	5.61478	12.2826
7o0s	1.24867	2.78382	1.11136	3.52554	12.0495
7o31	0.69271	1.0185	1.2382	2.11471	17.2971
7olz	0.509402	1.78852	0.609296	1.9943	12.615
7om5	0.514046	1.23863	0.627523	1.82579	12.4634
7omn	0.559282	1.15661	1.65383	6.31655	32.9785
7omt	0.463966	1.4227	1.23125	3.96038	51.2579
7on5	0.671719	4.12374	0.896108	6.36002	12.8057
7ooi	1.07474	1.84986	0.547446	8.2375	13.3259
7q6c	0.895205	1.06796	1.24506	2.07125	12.3406
7qbf	0.906575	1.82247	0.633969	9.19339	12.8765
7qbg	0.69008	1.94277	1.92808	3.92908	13.0117
7qiv	0.546745	1.1576	0.72292	1.02219	12.4121
7r1z	0.996777	1.46384	1.01482	4.58169	11.9094
7r20	1.01309	2.27145	1.15363	7.73431	11.8692
7r63	0.377196	1.23482	1.55124	4.36452	12.2074
7r73	0.547152	2.80423	0.603003	2.01649	12.5154
7r74	0.596097	2.29645	0.852965	2.20901	13.2502
7r98	0.667427	1.07697	0.651443	1.62797	12.4119
7rby	0.646328	4.06549	0.914268	4.48357	12.5283
7ri1	0.60595	2.47056	1.39462	1.88811	12.3343
7ri2	0.430839	2.33657	0.797823	2.0842	12.6533
7s2s	0.614959	2.09895	0.709873	2.62854	12.3619
7s7r	0.744409	2.61818	0.596009	9.11409	13.2062
7t5f	0.61757	0.337375	0.682965	5.69909	12.3178
7te8	0.794558	1.62917	1.42157	3.58472	12.2046
7vfa	0.583705	2.1304	0.713283	3.28377	12.5458
7vfb	0.576151	2.15014	1.14442	2.46897	12.6543
7vke	0.475751	0.441835	0.496849	2.30257	12.2804
7vnb	0.789474	3.26095	1.35786	4.47475	12.2366
7vpy	0.739183	2.21326	0.971028	4.33046	55.789
7w1s	0.798282	2.94423	2.17456	2.21564	12.7787
7x7d	0.572853	1.0663	0.746518	5.74784	12.4303
7xqv	0.952331	5.19455	4.45591	9.38255	12.3355
7z1b	0.424721	3.12294	0.609421	2.37396	12.6262
7z1c	0.396867	1.75332	1.01925	2.25452	12.5522
7zml	0.520513	2.44599	0.630612	18.9811	12.4748
7zmm	0.619069	2.45274	0.719244	18.6947	12.6742
7zmq	0.524935	1.8311	0.63753	19.1005	12.326
7zms	0.611843	1.89885	0.593801	19.6483	12.6909
7zmv	0.617998	1.46667	0.717951	19.1375	12.7199
7zxu	0.641218	3.28434	1.2277	2.46298	12.6351
8cwu	0.91113	2.97395	1.64335	4.5031	12.3691

## Sheet: AlphaFold2 nano
PDB	H Fr	CDRH1	CDRH2	CDRH3	Runtime
6zwk	0.326976	0.400429	0.413365	0.907454	375.618
7apj	0.662588	0.736298	0.79403	6.86642	343.142
7aqx	0.336309	0.648283	0.461106	3.7651	327.535
7aqy	0.609682	0.881663	0.814827	4.71802	332.737
7aqz	0.40924	0.627568	0.817238	7.08235	343.517
7ar0	0.415491	0.889078	0.531598	0.840424	351.247
7cz0	0.373736	0.376483	0.512512	0.766693	347.514
7czd	0.377305	0.501021	0.461031	0.570319	317.997
7djx	0.375594	0.930171	1.51079	6.27648	340.034
7djy	0.377102	0.561853	0.402855	9.58852	369.488
7dv4	0.514644	0.989347	0.812781	6.92088	330.202
7f07	0.533314	0.73676	0.755889	3.54878	359.842
7f5g	1.00651	4.09218	1.3359	5.12436	321.102
7f5h	0.552217	1.70041	1.85124	2.29027	319.451
7kd0	0.396555	0.88952	2.03365	5.39071	324.312
7kd2	0.871609	1.81543	1.04279	1.53088	335.047
7kdm	0.529567	1.65157	0.664124	6.96338	340.664
7l6v	1.21967	2.96383	1.4179	3.79885	328.841
7lzp	0.764444	0.946369	0.791228	0.323202	330.12
7m1h	0.821525	1.53474	0.859684	6.71884	338.908
7n4n	0.467433	0.345922	0.374604	0.564885	334.8
7na9	0.375304	1.84055	0.845225	1.12842	344.713
7ndf	0.39007	1.07102	0.724958	4.69119	335.877
7nfq	0.357064	0.307578	0.320119	1.40402	350.216
7nfr	0.336821	0.448958	0.541564	3.77211	369.278
7np9	0.500963	1.77015	0.594572	2.58768	365.137
7nqa	0.462142	0.638731	1.40469	2.04655	346.105
7nx0	0.710933	2.61727	0.931307	9.82632	325.751
7o06	0.494944	3.53442	0.997816	1.86727	361.115
7o0s	1.13761	3.16329	0.854437	1.49439	462.974
7o31	0.248562	0.84899	0.798344	1.18182	349.091
7olz	0.483522	1.93563	0.362912	4.3155	352.976
7om5	0.343412	1.35657	0.542811	3.74498	325.421
7omn	0.62034	0.870652	1.70472	8.7726	345.793
7omt	0.439739	1.20934	0.987593	5.24545	326.463
7on5	0.462904	2.92831	0.841236	1.02459	341.111
7ooi	0.996965	1.63957	0.538707	2.82849	327.955
7q6c	0.422818	0.50829	0.886746	1.13769	342.652
7qbf	0.885971	1.86206	0.881424	7.39129	348.326
7qbg	0.591231	1.29857	2.03655	2.48181	338.97
7qiv	0.670348	2.92585	0.859924	2.30846	325.82
7r1z	0.947928	1.50847	0.827372	1.68241	335.326
7r20	0.881375	2.0014	0.770541	8.84695	342.31
7r63	0.318178	0.568362	2.42845	0.919877	370.745
7r73	0.401404	3.21801	1.19166	8.57172	321.804
7r74	0.665126	2.74589	0.749022	1.60726	344.09
7r98	0.667797	1.46567	0.738778	2.70079	346.113
7rby	0.530971	3.49929	0.735469	2.68672	327.922
7ri1	0.466471	0.554586	0.806417	1.05577	325.977
7ri2	0.414349	2.59721	1.20723	7.97107	336.654
7s2s	0.768251	2.59549	0.672604	2.11237	334.956
7s7r	0.796641	1.98393	0.471072	8.46311	413.429
7t5f	0.586891	0.587944	0.579877	3.25115	372.782
7te8	0.733753	0.853177	0.437544	1.77632	329.772
7vfa	0.315116	0.784226	0.430192	3.18433	327.515
7vfb	0.350298	1.923	0.717036	3.29681	369.905
7vke	0.310614	0.361861	0.32364	2.99121	333.119
7vnb	0.692122	3.47551	1.12628	6.98016	340.921
7vpy	0.568145	2.24055	1.242	3.0472	347.6
7w1s	0.706279	1.40676	0.659802	1.05252	327.055
7x7d	0.406788	0.862543	0.455123	4.03217	298.971
7xqv	1.15028	4.22336	1.90748	7.99339	330.581
7z1b	0.394074	2.62776	1.13169	2.95299	409.058
7z1c	0.401077	1.74006	0.535261	2.0083	349.636
7zml	0.414107	1.93462	0.645615	7.52191	349.194
7zmm	0.506835	1.79363	0.669397	8.3735	338.645
7zmq	0.430446	1.75855	0.637077	6.54104	382.495
7zms	0.653361	1.94268	0.790222	8.40688	398.114
7zmv	0.47209	2.06566	0.796791	6.99801	350.135
7zxu	0.566105	0.826655	1.05378	1.6376	327.644
8cwu	0.997528	3.0648	1.6202	1.689	350.585

[truncated: 7 more sheets: IgFold nano, IgFold (Fv-H3) paired, IgFold (Fv) paired, IgFold (Fv-CDR3) nano, IgFold (Fv) nano, IgFold pRMSD paired, IgFold pRMSD nano]
